# Supplementary material for: Tris(1H-benzimidazol-2-ylmeth­yl)amine methanol tris­olvate
Source: IUCrdata. 2020 Mar 5;5(Pt 3):x200281. doi: 10.1107/S2414314620002813 (PMC9462197; doi:10.1107/S2414314620002813)
Supplement: Supplementary file 1 [file x-05-x200281-sup1.cif]

##############################################################################
#                                                                            #
# This CIF contains the data for a data article accepted for                 #
# publication in IUCrData. It conforms to the requirements of                #
# Notes for Authors for IUCrData, and has been                               #
# peer reviewed under the auspices of IUCrData.                              #
#                                                                            #
# Full details of the Crystallographic Information File format               #
# are given in the paper "The Crystallographic Information File (CIF):       #
# a New Standard Archive File for Crystallography" by S. R. Hall, F. H.      #
# Allen and I. D. Brown [Acta Cryst. (1991), A47, 655-685].                  #
#                                                                            #
# The current version of the core CIF dictionary is obtainable from          #
# ftp://ftp.iucr.org/pub/cif_core.dic.                                       #
#                                                                            #
# Software is freely available for graphical display of the structure(s)     #
# in this CIF. For information consult the CIF software page                 #
# http://www.iucr.org/resources/cif/software.                                #
#                                                                            #
# This file may be used for bona fide research purposes within the           #
# scientific community so long as proper attribution is given to the data    # 
# article from which it was obtained.                                        #
#                                                                            #
##############################################################################
data_I
_database_code_depnum_ccdc_archive 'CCDC 1987232'
_audit_creation_method     SHELXL-2018/3
_journal_date_recd_electronic     2020-01-27
_journal_date_accepted     2020-02-28
_journal_name_full     'IUCrData'
_journal_year     2020
_journal_volume     5
_journal_issue      3
_journal_page_first     0
_journal_page_last     0
_journal_paper_category     HO
_journal_paper_doi     10.1107/S2414314620002813
_journal_coeditor_code     GG4004
_publ_contact_author_name     'Bern\`es, Sylvain'
_publ_contact_author_address
;
Instituto de F\'isica
Universidad Aut\'onoma de Puebla
Av. San Claudio y 18 Sur
72570 Puebla, Pue.
Mexico
;
_publ_contact_author_email     sylvain_bernes@hotmail.com
_publ_contact_author_fax     ?
_publ_contact_author_phone     '(+52)(222) 229 55 00 x 2037'
_publ_section_title
;
Tris(1<i>H</i>-benzimidazol-2-ylmethyl)amine methanol trisolvate
;
_publ_section_title_footnote     .
loop_
    _publ_author_name
    _publ_author_footnote
    _publ_author_address
    'Anzaldo-Olivares, Bertin' .
;
Centro de Qu\'imica del Instituto de Ciencias
Benem\'erita Universidad Aut\'onoma de Puebla
Ciudad Universitaria
72570 Puebla, Pue.
Mexico
;
    'Arroyo, Maribel' .
;
Centro de Qu\'imica del Instituto de Ciencias
Benem\'erita Universidad Aut\'onoma de Puebla
Ciudad Universitaria
72570 Puebla, Pue.
Mexico
;
    'Ram\'irez-Monroy, Armando' .
;
Centro de Qu\'imica del Instituto de Ciencias
Benem\'erita Universidad Aut\'onoma de Puebla
Ciudad Universitaria
72570 Puebla, Pue.
Mexico
;
    'Bern\`es, Sylvain' .
;
Instituto de F\'isica
Benem\'erita Universidad Aut\'onoma de Puebla
Av. San Claudio y 18 Sur
72570 Puebla, Pue.
Mexico
;
_publ_section_synopsis
;
In the title solvate, the tertiary amine adopts a stair-like conformation, with
all imine and amine groups forming N---H...O and O---H...N hydrogen bonds with
the lattice methanol molecules.
;
_database_code_CSD     ?
_chemical_name_systematic
;
Tris(1<i>H</i>-benzimidazol-2-ylmethyl)amine methanol trisolvate
;
_chemical_name_common     ?
_chemical_formula_moiety     'C24 H21 N7, 3(C H4 O)'
_chemical_formula_sum     'C27 H33 N7 O3'
_chemical_formula_iupac     'C24 H21 N7, 3C H4 O'
_chemical_formula_weight     503.60
_chemical_melting_point     543
_chemical_absolute_configuration     unk
_space_group_crystal_system     orthorhombic
_space_group_name_H-M_alt     'P m n 21'
_space_group_name_Hall     'P 2ac -2'
loop_
    _space_group_symop_operation_xyz
    'x, y, z'
    '-x+1/2, -y, z+1/2'
    'x+1/2, -y, z+1/2'
    '-x, y, z'
_cell_length_a     16.7781(17)
_cell_length_b     16.3902(18)
_cell_length_c     4.7894(5)
_cell_angle_alpha     90
_cell_angle_beta     90
_cell_angle_gamma     90
_cell_volume     1317.1(2)
_cell_formula_units_Z     2
_cell_measurement_reflns_used     1461
_cell_measurement_theta_min     3.8320
_cell_measurement_theta_max     23.1000
_cell_measurement_temperature     293.0(10)
_exptl_crystal_description     Needle
_exptl_crystal_colour     Colourless
_exptl_crystal_size_max     0.772
_exptl_crystal_size_mid     0.169
_exptl_crystal_size_min     0.095
_exptl_crystal_density_diffrn     1.270
_exptl_crystal_density_meas     ?
_exptl_crystal_density_method     ?
_exptl_crystal_F_000     536
loop_
    _exptl_crystal_face_index_h
    _exptl_crystal_face_index_k
    _exptl_crystal_face_index_l
    _exptl_crystal_face_perp_dist
    0 -6 -23 0.0639
    7 1 -2 0.4290
    0 -2 24 0.0773
    0 -21 -9 0.0592
    0 21 9 0.0362
    0 22 -6 0.0297
    -5 -6 -14 0.2551
    -7 -3 3 0.3263
    1 -22 6 0.0837
    1 -16 16 0.1003
_exptl_absorpt_coefficient_mu     0.086
_exptl_absorpt_correction_type     analytical
_exptl_absorpt_process_details
;
(CrysAlis PRO; Agilent, 2012)
;
_exptl_absorpt_correction_T_min     0.975
_exptl_absorpt_correction_T_max     0.995
_diffrn_ambient_temperature     293.0(10)
_diffrn_source     'fine-focus sealed X-ray tube'
_diffrn_source_power     0.15
_diffrn_source_voltage     50
_diffrn_source_current     30
_diffrn_radiation_type     MoK\a
_diffrn_radiation_wavelength     0.71073
_diffrn_radiation_monochromator     'graphite'
_diffrn_measurement_device_type     'Agilent Xcalibur, Atlas, Gemini'
_diffrn_measurement_device     'four-circle diffractometer'
_diffrn_measurement_method     '\w scans'
_diffrn_detector     'CCD plate'
_diffrn_measurement_specimen_support     'Mitegen'
_diffrn_detector_area_resol_mean     10.5564
_diffrn_reflns_number     8328
_diffrn_reflns_av_R_equivalents     0.0473
_diffrn_reflns_av_unetI/netI     0.0550
_diffrn_reflns_theta_min     3.475
_diffrn_reflns_theta_max     27.099
_diffrn_reflns_theta_full     25.242
_diffrn_measured_fraction_theta_max     0.992
_diffrn_measured_fraction_theta_full     0.996
_diffrn_reflns_limit_h_min     -21
_diffrn_reflns_limit_h_max     21
_diffrn_reflns_limit_k_min     -20
_diffrn_reflns_limit_k_max     20
_diffrn_reflns_limit_l_min     -6
_diffrn_reflns_limit_l_max     6
_diffrn_radiation_probe     x-ray
_refine_special_details
;
All C-bonded H atoms were placed in calculated positions and
refined as riding atoms, while H atoms bonded to N (H2, H3, H4) and O sites
(H1, H2A, H2B) were found in difference maps, and refined with free
coordinates and occupancy fixed to 1/2. Corresponding bond lengths were
restrained to O---H = 0.85(2) and N---H = 0.90(2) \%A.
;
_reflns_number_total     2938
_reflns_number_gt     1903
_reflns_threshold_expression     'I > 2\s(I)'
_refine_ls_structure_factor_coef     Fsqd
_refine_ls_matrix_type     full
_refine_ls_R_factor_all     0.0928
_refine_ls_R_factor_gt     0.0480
_refine_ls_wR_factor_gt     0.0843
_refine_ls_wR_factor_ref     0.1007
_refine_ls_goodness_of_fit_ref     1.033
_refine_ls_restrained_S_all     1.031
_refine_ls_number_reflns     2938
_refine_ls_number_parameters     196
_refine_ls_number_restraints     11
_refine_ls_number_constraints     0
_refine_ls_hydrogen_treatment     mixed
_refine_ls_weighting_scheme     calc
_refine_ls_weighting_details
                      'w=1/[\s^2^(Fo^2^)+(0.0376P)^2^] where P=(Fo^2^+2Fc^2^)/3'
_atom_sites_solution_hydrogens     mixed
_atom_sites_solution_primary     dual
_atom_sites_solution_secondary     difmap
_refine_ls_shift/su_max     0.000
_refine_ls_shift/su_mean     0.000
_refine_diff_density_max     0.135
_refine_diff_density_min     -0.142
_refine_ls_extinction_method
;
SHELXL-2018/3 (Sheldrick 2015b)
;
_refine_ls_extinction_coef     0.011(2)
_refine_ls_extinction_expression
                                  'Fc^*^=kFc[1+0.001xFc^2^\l^3^/sin(2\q)]^-1/4^'
_refine_ls_abs_structure_details     ?
_refine_ls_abs_structure_Flack     ?
loop_
    _atom_type_symbol
    _atom_type_description
    _atom_type_scat_dispersion_real
    _atom_type_scat_dispersion_imag
    _atom_type_scat_source
    'C' 'C' 0.0033 0.0016
                         'International Tables Vol C Tables 4.2.6.8 and 6.1.1.4'
    'H' 'H' 0.0000 0.0000
                         'International Tables Vol C Tables 4.2.6.8 and 6.1.1.4'
    'N' 'N' 0.0061 0.0033
                         'International Tables Vol C Tables 4.2.6.8 and 6.1.1.4'
    'O' 'O' 0.0106 0.0060
                         'International Tables Vol C Tables 4.2.6.8 and 6.1.1.4'
_computing_data_collection
;
CrysAlis PRO (Agilent, 2012)
;
_computing_cell_refinement
;
CrysAlis PRO (Agilent, 2012)
;
_computing_data_reduction
;
CrysAlis RED (Agilent, 2012)
;
_computing_structure_solution
;
<i>SHELXT2018/2</i>  (Sheldrick, 2015a)
;
_computing_structure_refinement
;
<i>SHELXL2018/3</i>  (Sheldrick, 2015b)
;
_computing_molecular_graphics
;
<i>OLEX2</i> (Dolomanov <i>et al.</i>,  2009) and Mercury (Macrae <i>et
al.</i>,  2020)
;
_computing_publication_material
;
publCIF (Westrip, 2010)
;
loop_
    _atom_site_type_symbol
    _atom_site_label
    _atom_site_fract_x
    _atom_site_fract_y
    _atom_site_fract_z
    _atom_site_U_iso_or_equiv
    _atom_site_adp_type
    _atom_site_calc_flag
    _atom_site_occupancy
    _atom_site_disorder_assembly
    _atom_site_disorder_group
    N N1 0.500000 0.7530(2) 0.4852(7) 0.0411(8) Uani d 1 . .
    N N2 0.43371(14) 0.56374(16) 0.6509(6) 0.0483(6) Uani d 1 . .
    H H2 0.3840(19) 0.578(4) 0.616(15) 0.058 Uiso d 0.5 . .
    N N3 0.63616(15) 0.85800(15) 0.2727(6) 0.0481(7) Uani d 1 . .
    H H3 0.593(3) 0.886(3) 0.231(13) 0.058 Uiso d 0.5 . .
    N N4 0.71198(16) 0.76093(15) 0.4609(6) 0.0517(7) Uani d 1 . .
    H H4 0.725(4) 0.7189(17) 0.565(8) 0.062 Uiso d 0.5 . .
    C C1 0.500000 0.6713(3) 0.3595(8) 0.0456(11) Uani d 1 . .
    H H1A 0.546531 0.667019 0.240219 0.055 Uiso calc 0.5 . .
    H H1B 0.453469 0.667019 0.240219 0.055 Uiso calc 0.5 . .
    C C2 0.500000 0.5995(3) 0.5526(8) 0.0441(11) Uani d 1 . .
    C C3 0.45864(17) 0.5001(2) 0.8202(7) 0.0467(8) Uani d 1 . .
    C C4 0.4157(2) 0.4429(2) 0.9728(8) 0.0620(9) Uani d 1 . .
    H H4A 0.360238 0.442753 0.973673 0.074 Uiso calc 1 . .
    C C5 0.4586(2) 0.3865(2) 1.1222(9) 0.0674(10) Uani d 1 . .
    H H5 0.431646 0.347357 1.226065 0.081 Uiso calc 1 . .
    C C6 0.57325(16) 0.77133(19) 0.6402(7) 0.0461(7) Uani d 1 . .
    H H6A 0.588978 0.723567 0.746291 0.055 Uiso calc 1 . .
    H H6B 0.562722 0.815084 0.771494 0.055 Uiso calc 1 . .
    C C7 0.64012(19) 0.79584(19) 0.4532(7) 0.0471(8) Uani d 1 . .
    C C8 0.75915(19) 0.80341(19) 0.2720(7) 0.0495(8) Uani d 1 . .
    C C9 0.8387(2) 0.7945(2) 0.1972(8) 0.0657(10) Uani d 1 . .
    H H9 0.870759 0.754618 0.277911 0.079 Uiso calc 1 . .
    C C10 0.8681(2) 0.8473(3) -0.0016(9) 0.0733(11) Uani d 1 . .
    H H10 0.920992 0.842674 -0.057055 0.088 Uiso calc 1 . .
    C C11 0.8205(3) 0.9071(2) -0.1211(9) 0.0712(11) Uani d 1 . .
    H H11 0.842493 0.941876 -0.253804 0.085 Uiso calc 1 . .
    C C12 0.7416(2) 0.9164(2) -0.0482(8) 0.0590(9) Uani d 1 . .
    H H12 0.709832 0.956296 -0.129831 0.071 Uiso calc 1 . .
    C C13 0.71147(18) 0.86342(18) 0.1529(7) 0.0470(8) Uani d 1 . .
    C C14 0.500000 1.0001(4) -0.0870(13) 0.0875(19) Uani d 1 . .
    H H14A 0.477295 1.049629 -0.015783 0.131 Uiso calc 0.5 A -1
    H H14B 0.468974 0.981180 -0.242542 0.131 Uiso calc 0.5 A -1
    H H14C 0.553731 1.010105 -0.146720 0.131 Uiso calc 0.5 A -1
    O O1 0.500000 0.9415(3) 0.1199(10) 0.0815(11) Uani d 1 . .
    H H1 0.458(3) 0.923(6) 0.19(2) 0.122 Uiso d 0.5 . .
    C C15 0.7479(2) 0.5979(2) 0.9575(8) 0.0747(11) Uani d 1 . .
    H H15A 0.768010 0.543691 0.985412 0.112 Uiso calc 1 . .
    H H15B 0.702487 0.606585 1.075551 0.112 Uiso calc 1 . .
    H H15C 0.788684 0.636824 1.003105 0.112 Uiso calc 1 . .
    O O2 0.72533(13) 0.60776(15) 0.6755(6) 0.0605(7) Uani d 1 . .
    H H2A 0.676(2) 0.595(5) 0.68(2) 0.091 Uiso d 0.5 B -1
    H H2B 0.727(5) 0.657(2) 0.611(17) 0.091 Uiso d 0.5 C -1
loop_
    _atom_site_aniso_label
    _atom_site_aniso_U_11
    _atom_site_aniso_U_22
    _atom_site_aniso_U_33
    _atom_site_aniso_U_12
    _atom_site_aniso_U_13
    _atom_site_aniso_U_23
    N1 0.043(2) 0.043(2) 0.0379(19) 0.000 0.000 -0.0032(16)
    N2 0.0407(14) 0.0496(16) 0.0546(14) -0.0032(13) -0.0037(15) 0.0040(14)
    N3 0.0464(16) 0.0483(16) 0.0496(15) -0.0033(12) -0.0017(14) 0.0020(15)
    N4 0.0483(16) 0.0488(16) 0.0580(16) -0.0015(14) -0.0008(15) 0.0056(14)
    C1 0.046(2) 0.050(3) 0.041(2) 0.000 0.000 -0.004(2)
    C2 0.047(3) 0.044(3) 0.041(3) 0.000 0.000 -0.0046(19)
    C3 0.0454(17) 0.0455(18) 0.0492(16) -0.0028(14) -0.0037(15) -0.0035(15)
    C4 0.052(2) 0.062(2) 0.072(2) -0.0085(18) 0.001(2) 0.006(2)
    C5 0.078(2) 0.053(2) 0.072(2) -0.0092(17) 0.004(2) 0.013(2)
    C6 0.0480(18) 0.0465(18) 0.0436(16) -0.0053(14) -0.0038(17) -0.0014(16)
    C7 0.050(2) 0.0470(19) 0.0445(17) -0.0089(16) -0.0031(16) -0.0069(17)
    C8 0.052(2) 0.0430(18) 0.0535(19) -0.0070(16) -0.0004(17) -0.0004(17)
    C9 0.048(2) 0.067(2) 0.082(3) -0.0003(18) 0.006(2) 0.001(2)
    C10 0.056(2) 0.079(3) 0.085(3) -0.013(2) 0.017(2) -0.003(2)
    C11 0.076(3) 0.065(3) 0.073(3) -0.016(2) 0.013(2) 0.002(2)
    C12 0.065(2) 0.051(2) 0.061(2) -0.0083(17) 0.003(2) 0.0023(19)
    C13 0.0523(19) 0.0416(18) 0.0472(17) -0.0087(15) -0.0005(18) -0.0047(16)
    C14 0.088(4) 0.076(4) 0.099(5) 0.000 0.000 0.030(4)
    O1 0.061(2) 0.085(3) 0.099(3) 0.000 0.000 0.039(2)
    C15 0.084(3) 0.072(3) 0.068(3) -0.006(2) -0.009(2) 0.004(2)
    O2 0.0478(13) 0.0639(16) 0.0698(17) 0.0046(13) 0.0019(15) 0.0169(14)
_geom_special_details     ?
loop_
    _geom_bond_atom_site_label_1
    _geom_bond_atom_site_label_2
    _geom_bond_site_symmetry_2
    _geom_bond_distance
    _geom_bond_publ_flag
    N1 C6 4_655 1.467(3) ?
    N1 C6 . 1.467(3) ?
    N1 C1 . 1.468(5) ?
    N2 C2 . 1.342(3) ?
    N2 C3 . 1.386(4) ?
    N2 H2 . 0.88(3) ?
    N3 C7 . 1.338(4) ?
    N3 C13 . 1.391(4) ?
    N3 H3 . 0.88(3) ?
    N4 C7 . 1.335(4) ?
    N4 C8 . 1.389(4) ?
    N4 H4 . 0.88(3) ?
    C1 C2 . 1.496(6) ?
    C1 H1A . 0.9700 ?
    C1 H1B . 0.9700 ?
    C3 C3 4_655 1.388(6) ?
    C3 C4 . 1.391(4) ?
    C4 C5 . 1.373(5) ?
    C4 H4A . 0.9300 ?
    C5 C5 4_655 1.388(7) ?
    C5 H5 . 0.9300 ?
    C6 C7 . 1.491(4) ?
    C6 H6A . 0.9700 ?
    C6 H6B . 0.9700 ?
    C8 C9 . 1.390(4) ?
    C8 C13 . 1.390(4) ?
    C9 C10 . 1.377(5) ?
    C9 H9 . 0.9300 ?
    C10 C11 . 1.388(5) ?
    C10 H10 . 0.9300 ?
    C11 C12 . 1.378(5) ?
    C11 H11 . 0.9300 ?
    C12 C13 . 1.391(4) ?
    C12 H12 . 0.9300 ?
    C14 O1 . 1.379(6) ?
    C14 H14A . 0.9600 ?
    C14 H14B . 0.9600 ?
    C14 H14C . 0.9600 ?
    O1 H1 . 0.84(3) ?
    O1 H1 4_655 0.84(3) ?
    C15 O2 . 1.412(4) ?
    C15 H15A . 0.9600 ?
    C15 H15B . 0.9600 ?
    C15 H15C . 0.9600 ?
    O2 H2A . 0.86(3) ?
    O2 H2B . 0.86(3) ?
loop_
    _geom_angle_atom_site_label_1
    _geom_angle_atom_site_label_2
    _geom_angle_atom_site_label_3
    _geom_angle_site_symmetry_1
    _geom_angle_site_symmetry_3
    _geom_angle
    _geom_angle_publ_flag
    C6 N1 C6 4_655 . 113.8(3) ?
    C6 N1 C1 4_655 . 113.3(2) ?
    C6 N1 C1 . . 113.3(2) ?
    C2 N2 C3 . . 106.5(3) ?
    C2 N2 H2 . . 127(4) ?
    C3 N2 H2 . . 127(4) ?
    C7 N3 C13 . . 105.7(3) ?
    C7 N3 H3 . . 126(4) ?
    C13 N3 H3 . . 129(4) ?
    C7 N4 C8 . . 106.4(3) ?
    C7 N4 H4 . . 125(4) ?
    C8 N4 H4 . . 128(4) ?
    N1 C1 C2 . . 117.6(3) ?
    N1 C1 H1A . . 107.9 ?
    C2 C1 H1A . . 107.9 ?
    N1 C1 H1B . . 107.9 ?
    C2 C1 H1B . . 107.9 ?
    H1A C1 H1B . . 107.2 ?
    N2 C2 N2 . 4_655 111.9(4) ?
    N2 C2 C1 . . 124.06(19) ?
    N2 C2 C1 4_655 . 124.06(19) ?
    N2 C3 C3 . 4_655 107.56(15) ?
    N2 C3 C4 . . 131.2(3) ?
    C3 C3 C4 4_655 . 121.2(2) ?
    C5 C4 C3 . . 117.1(3) ?
    C5 C4 H4A . . 121.5 ?
    C3 C4 H4A . . 121.5 ?
    C4 C5 C5 . 4_655 121.7(2) ?
    C4 C5 H5 . . 119.2 ?
    C5 C5 H5 4_655 . 119.2 ?
    N1 C6 C7 . . 112.4(3) ?
    N1 C6 H6A . . 109.1 ?
    C7 C6 H6A . . 109.1 ?
    N1 C6 H6B . . 109.1 ?
    C7 C6 H6B . . 109.1 ?
    H6A C6 H6B . . 107.8 ?
    N4 C7 N3 . . 112.9(3) ?
    N4 C7 C6 . . 123.2(3) ?
    N3 C7 C6 . . 123.8(3) ?
    N4 C8 C9 . . 131.5(3) ?
    N4 C8 C13 . . 107.1(3) ?
    C9 C8 C13 . . 121.4(3) ?
    C10 C9 C8 . . 117.1(4) ?
    C10 C9 H9 . . 121.5 ?
    C8 C9 H9 . . 121.5 ?
    C9 C10 C11 . . 121.6(4) ?
    C9 C10 H10 . . 119.2 ?
    C11 C10 H10 . . 119.2 ?
    C12 C11 C10 . . 121.7(4) ?
    C12 C11 H11 . . 119.1 ?
    C10 C11 H11 . . 119.1 ?
    C11 C12 C13 . . 117.1(3) ?
    C11 C12 H12 . . 121.4 ?
    C13 C12 H12 . . 121.4 ?
    C8 C13 N3 . . 108.0(3) ?
    C8 C13 C12 . . 121.1(3) ?
    N3 C13 C12 . . 130.9(3) ?
    O1 C14 H14A . . 109.5 ?
    O1 C14 H14B . . 109.5 ?
    H14A C14 H14B . . 109.5 ?
    O1 C14 H14C . . 109.5 ?
    H14A C14 H14C . . 109.5 ?
    H14B C14 H14C . . 109.5 ?
    C14 O1 H1 . . 122(7) ?
    C14 O1 H1 . 4_655 122(7) ?
    H1 O1 H1 . 4_655 116(10) ?
    O2 C15 H15A . . 109.5 ?
    O2 C15 H15B . . 109.5 ?
    H15A C15 H15B . . 109.5 ?
    O2 C15 H15C . . 109.5 ?
    H15A C15 H15C . . 109.5 ?
    H15B C15 H15C . . 109.5 ?
    C15 O2 H2A . . 102(7) ?
    C15 O2 H2B . . 116(6) ?
    H2A O2 H2B . . 106(7) ?
loop_
    _geom_torsion_atom_site_label_1
    _geom_torsion_atom_site_label_2
    _geom_torsion_atom_site_label_3
    _geom_torsion_atom_site_label_4
    _geom_torsion_site_symmetry_1
    _geom_torsion_site_symmetry_2
    _geom_torsion_site_symmetry_3
    _geom_torsion_site_symmetry_4
    _geom_torsion
    _geom_torsion_publ_flag
    C6 N1 C1 C2 4_655 . . . -65.7(2) ?
    C6 N1 C1 C2 . . . . 65.8(2) ?
    C3 N2 C2 N2 . . . 4_655 -0.9(5) ?
    C3 N2 C2 C1 . . . . 179.8(3) ?
    N1 C1 C2 N2 . . . . 89.6(4) ?
    N1 C1 C2 N2 . . . 4_655 -89.6(4) ?
    C2 N2 C3 C3 . . . 4_655 0.5(3) ?
    C2 N2 C3 C4 . . . . -179.5(3) ?
    N2 C3 C4 C5 . . . . 179.9(4) ?
    C3 C3 C4 C5 4_655 . . . -0.2(4) ?
    C3 C4 C5 C5 . . . 4_655 0.2(4) ?
    C6 N1 C6 C7 4_655 . . . -149.0(2) ?
    C1 N1 C6 C7 . . . . 79.7(4) ?
    C8 N4 C7 N3 . . . . 0.2(4) ?
    C8 N4 C7 C6 . . . . -176.0(3) ?
    C13 N3 C7 N4 . . . . 0.4(3) ?
    C13 N3 C7 C6 . . . . 176.5(3) ?
    N1 C6 C7 N4 . . . . -127.8(3) ?
    N1 C6 C7 N3 . . . . 56.5(4) ?
    C7 N4 C8 C9 . . . . 179.1(4) ?
    C7 N4 C8 C13 . . . . -0.7(3) ?
    N4 C8 C9 C10 . . . . 179.8(3) ?
    C13 C8 C9 C10 . . . . -0.5(5) ?
    C8 C9 C10 C11 . . . . 0.4(6) ?
    C9 C10 C11 C12 . . . . -0.4(6) ?
    C10 C11 C12 C13 . . . . 0.5(6) ?
    N4 C8 C13 N3 . . . . 0.9(3) ?
    C9 C8 C13 N3 . . . . -178.9(3) ?
    N4 C8 C13 C12 . . . . -179.6(3) ?
    C9 C8 C13 C12 . . . . 0.6(5) ?
    C7 N3 C13 C8 . . . . -0.8(3) ?
    C7 N3 C13 C12 . . . . 179.8(3) ?
    C11 C12 C13 C8 . . . . -0.6(5) ?
    C11 C12 C13 N3 . . . . 178.8(3) ?
loop_
    _geom_hbond_atom_site_label_D
    _geom_hbond_atom_site_label_H
    _geom_hbond_atom_site_label_A
    _geom_hbond_site_symmetry_A
    _geom_hbond_distance_DH
    _geom_hbond_distance_HA
    _geom_hbond_distance_DA
    _geom_hbond_angle_DHA
    _geom_hbond_publ_flag
    O1 H1 N3 4_655 0.84(3) 1.95(4) 2.762(3) 164(10) yes
    O2 H2A N2 4_655 0.86(3) 1.91(3) 2.767(3) 174(9) yes
    O2 H2B N4 . 0.86(3) 1.87(3) 2.722(4) 171(8) yes
    N2 H2 O2 4_655 0.88(3) 1.92(3) 2.767(3) 161(7) yes
    N3 H3 O1 . 0.88(3) 1.88(3) 2.762(3) 176(6) yes
    N4 H4 O2 . 0.88(3) 1.90(3) 2.722(4) 156(3) yes
_shelx_space_group_comment     ?
_shelx_estimated_absorpt_T_min     0.937
_shelx_estimated_absorpt_T_max     0.992
_shelx_hkl_file
;
   0   0   6   82.57   11.98
   1   0   6    0.53    3.30
   2   0   6   -0.26    3.54
   3   0   6   -0.65    3.61
   4   0   6   -1.90    4.28
   5   0   6    2.76    4.13
   6   0   6   14.21    6.91
   7   0   6    6.05    4.81
   8   0   6    0.04    4.11
   9   0   6   12.92    6.41
  10   0   6   -7.93    5.95
   0   0   5    0.94    2.58
   1   0   5   13.55    4.15
   2   0   5    0.79    3.76
   2   0   5   -4.48    3.34
   3   0   5   18.69    5.97
   3   0   5   13.99    4.37
   4   0   5   -1.40    3.24
   4   0   5   -2.10    2.91
   5   0   5   26.96    6.45
   5   0   5   35.35    7.65
   6   0   5    1.07    3.35
   6   0   5    5.68    4.02
   7   0   5   16.97    5.47
   7   0   5   22.45    6.62
   8   0   5    2.56    3.89
   8   0   5    0.98    4.17
   9   0   5   24.64    7.76
  10   0   5   -0.33    4.37
  11   0   5   28.38    8.18
  12   0   5   -6.76    5.47
  13   0   5    2.75    4.33
  14   0   5    8.31    5.73
   0   0   4  240.89   13.44
   1   0   4    0.35    2.78
  -1   0   4   -4.22    3.02
   2   0   4  241.85   13.97
  -2   0   4  235.23   12.96
   3   0   4    7.93    4.37
   3   0   4   -0.92    2.89
  -4   0   4   23.28    5.47
   4   0   4   26.08    5.60
   4   0   4   31.76    6.75
   5   0   4   -0.68    3.08
   5   0   4   -1.99    3.35
  -5   0   4    4.22    3.17
   6   0   4   33.25    7.13
  -6   0   4   36.14    6.87
   7   0   4    3.89    4.13
  -7   0   4    0.39    3.50
  -8   0   4  192.49   14.58
   8   0   4  192.43   16.11
  -9   0   4    4.37    3.82
   9   0   4   -2.27    4.31
  10   0   4   -0.53    3.54
  11   0   4   -2.95    4.53
  12   0   4    3.93    4.96
  13   0   4   -2.06    3.87
  14   0   4   30.45    8.75
  15   0   4   -4.15    4.61
  16   0   4    2.95    4.50
   0   0   3    2.51    2.51
   0   0   3    1.07    2.30
   0   0   3    0.28    3.02
   1   0   3    5.11    3.24
  -1   0   3    3.82    2.23
  -1   0   3    4.33    2.58
   1   0   3    4.70    2.56
   1   0   3    1.75    2.38
  -1   0   3    4.46    3.17
  -2   0   3   -1.59    2.91
  -2   0   3   -3.19    3.37
   2   0   3    1.14    2.36
  -2   0   3    2.51    2.21
   2   0   3   -1.01    2.43
   2   0   3    1.09    2.43
   3   0   3   76.45    8.11
   3   0   3   75.62    8.53
   3   0   3   85.87    9.51
  -3   0   3   82.75    8.22
  -3   0   3   77.13    8.35
   4   0   3   -1.12    2.89
   4   0   3    0.87    2.08
  -4   0   3   -0.57    2.65
   4   0   3    0.68    2.34
   5   0   3  392.50   18.54
   5   0   3  431.64   21.36
   5   0   3  399.98   19.61
  -5   0   3  398.16   17.67
   6   0   3    5.12    4.11
  -6   0   3   -0.33    2.38
   6   0   3   -1.49    2.56
  -7   0   3  125.59    9.95
   7   0   3  128.24   11.61
  -8   0   3    2.97    2.43
   8   0   3    1.38    3.67
   9   0   3   87.21   10.89
  10   0   3   -1.01    3.98
  11   0   3   46.22    8.68
  12   0   3    3.28    4.72
  13   0   3   82.20   11.52
  14   0   3    9.55    6.03
  15   0   3   16.42    6.71
  16   0   3   13.03    7.08
  17   0   3   12.72    5.86
  18   0   3    0.04    5.16
   0   0   2  156.53    9.73
   0   0   2  152.70    9.44
   0   0   2  135.23    7.26
  -1   0   2   -0.39    1.86
  -1   0   2    1.18    1.99
   1   0   2    1.27    2.10
   1   0   2   -0.22    1.60
  -1   0   2    1.05    2.36
   1   0   2    0.13    1.73
  -2   0   2  219.64   11.52
  -2   0   2  227.75   10.95
   2   0   2  230.36   11.81
  -2   0   2  226.05    9.20
  -3   0   2    0.11    1.97
   3   0   2    1.11    1.75
  -3   0   2    0.57    1.82
   3   0   2   -0.11    2.47
  -4   0   2  112.70    7.69
   4   0   2  122.93    8.77
   5   0   2    0.92    2.65
   6   0   2  166.39   11.32
  -7   0   2    5.53    3.17
   7   0   2    0.46    3.19
   8   0   2  388.65   18.71
  -8   0   2  430.26   19.08
   9   0   2   -1.38    3.45
  -9   0   2   -1.42    1.95
   9   0   2   -0.94    3.41
 -10   0   2  174.21   13.25
  10   0   2  147.91   12.86
  11   0   2   -2.32    3.46
  12   0   2    8.46    4.50
  13   0   2    2.64    4.63
  14   0   2   95.93   12.61
  15   0   2   -1.62    4.42
  16   0   2   18.10    7.74
 -17   0   2    1.00    3.32
  17   0   2   -2.69    5.07
 -18   0   2   45.63    7.72
  18   0   2   27.15    8.83
  19   0   2  -13.97    7.26
   0   0   1   -0.90    1.35
   0   0   1   -0.74    1.62
  -1   0   1  804.16   12.22
   1   0   1  814.76   15.24
  -1   0   1  803.19   15.22
   2   0   1    1.33    2.08
  -2   0   1    1.44    1.55
   3   0   1 2088.74   27.30
   4   0   1    0.63    2.23
   5   0   1  226.42   10.93
  -5   0   1  218.86   10.34
  -6   0   1   -0.26    2.16
   6   0   1   -1.71    2.73
  -7   0   1 1481.32   30.69
   7   0   1 1366.46   29.45
   7   0   1 1403.60   30.69
  -8   0   1    1.40    2.45
   8   0   1    3.70    3.35
   8   0   1    1.03    2.95
   9   0   1   93.55    8.90
   9   0   1   89.98    9.25
  -9   0   1  103.73    9.44
 -10   0   1   -1.49    2.86
  10   0   1    1.18    3.39
  11   0   1   42.70    7.50
 -11   0   1   60.18    8.02
  12   0   1    2.65    3.72
  13   0   1  168.14   15.32
 -13   0   1  179.77   12.55
 -14   0   1    7.61    4.13
  14   0   1  -14.25    7.02
 -15   0   1  223.62   15.11
  15   0   1  209.06   18.23
  16   0   1    4.05    4.96
 -16   0   1   -0.72    3.48
  17   0   1   41.25    8.92
 -17   0   1   39.68    7.37
  18   0   1    5.27    5.36
 -18   0   1   -2.17    3.63
  19   0   1    7.15    6.91
 -19   0   1    9.57    4.53
  20   0   1    7.08    5.40
 -20   0   1   -1.68    4.05
   3   0   0    0.52    1.97
   4   0   0 4076.42   37.43
  -4   0   0 3971.90   33.23
   5   0   0   -1.95    2.93
  -5   0   0    4.96    2.51
   6   0   0  282.32   12.20
  -6   0   0  260.85   10.71
  -7   0   0    4.18    2.97
   7   0   0   -0.13    2.93
  -8   0   0  564.18   17.84
   8   0   0  590.37   20.51
  -9   0   0    1.81    2.64
   9   0   0   -0.85    3.43
 -10   0   0  250.55   13.34
  10   0   0  256.13   15.28
 -11   0   0   -0.57    2.80
 -11   0   0    2.69    3.35
  11   0   0    3.13    3.21
 -12   0   0   54.59    7.48
  12   0   0   49.62    7.80
 -13   0   0    0.11    2.95
  13   0   0    0.70    3.83
  14   0   0  530.52   26.56
 -14   0   0  503.12   23.13
 -15   0   0    1.92    4.04
  15   0   0    8.57    5.05
  16   0   0   29.38    8.13
 -16   0   0   41.36    7.67
 -17   0   0    0.33    3.48
  17   0   0    4.18    5.53
 -18   0   0    3.70    5.16
  18   0   0    8.88    6.64
  19   0   0    4.29    4.87
 -19   0   0    1.03    3.70
 -20   0   0   -0.02    4.13
  20   0   0    7.41    6.86
  21   0   0   -8.44    6.62
 -21   0   0   -6.19    4.77
 -22   0   0   18.17    6.60
   0   0  -1    1.60    1.81
   1   0  -1  812.90   12.15
  -1   0  -1  810.93   16.18
   2   0  -1    0.24    1.51
  -2   0  -1   -0.55    2.23
  -3   0  -1 1982.19   28.73
  -4   0  -1   -1.11    2.27
  -5   0  -1  233.96   11.30
  -6   0  -1    2.08    2.97
  -7   0  -1 1394.83   30.17
  -8   0  -1    4.99    3.80
  -9   0  -1   97.88    9.16
 -10   0  -1   -0.24    2.84
 -11   0  -1   38.54    6.69
 -11   0  -1   48.64    7.34
 -12   0  -1   -1.35    2.99
 -13   0  -1  184.21   14.74
 -14   0  -1    4.37    4.29
 -15   0  -1  208.80   16.90
 -16   0  -1   -3.48    3.91
 -17   0  -1   29.93    8.00
 -18   0  -1    2.76    3.54
 -19   0  -1    2.95    5.44
 -20   0  -1   -1.33    4.94
 -21   0  -1   14.34    6.17
 -22   0  -1   11.43    6.64
 -23   0  -1   14.38    6.54
   0   0  -2  144.72    9.25
  -1   0  -2    0.42    2.69
   1   0  -2   -0.87    2.38
  -2   0  -2  247.32   12.79
   2   0  -2  211.42    9.07
   3   0  -2    2.41    1.79
  -3   0  -2   -0.70    2.51
   4   0  -2  101.15    7.06
  -4   0  -2  111.74    9.53
   5   0  -2    0.07    2.69
   5   0  -2    0.52    1.90
  -5   0  -2   -0.37    2.84
  -6   0  -2  179.55   12.62
   6   0  -2  188.19   11.54
   6   0  -2  177.78   10.60
  -7   0  -2    1.01    2.88
   7   0  -2    1.05    2.84
  -7   0  -2   -1.94    2.65
  -8   0  -2  419.59   20.49
  -8   0  -2  432.88   20.14
   8   0  -2  409.55   17.75
  -9   0  -2   -0.96    3.45
   9   0  -2    3.19    3.13
  -9   0  -2   -0.04    2.25
 -10   0  -2  178.56   13.79
 -10   0  -2  168.29   14.19
 -11   0  -2   -2.80    3.52
 -12   0  -2   25.66    6.93
 -13   0  -2   -2.01    3.78
 -14   0  -2   78.50   11.41
 -15   0  -2   -8.98    5.27
 -16   0  -2   17.55    7.26
 -17   0  -2   -4.72    5.57
 -18   0  -2   23.96    8.09
 -19   0  -2  -16.81    7.00
 -20   0  -2    7.89    5.18
 -21   0  -2   -0.35    4.99
   0   0  -3   -0.48    3.02
  -1   0  -3    1.14    2.93
  -2   0  -3   -1.22    3.04
   3   0  -3   64.95    8.46
   3   0  -3   75.45    6.64
  -3   0  -3   92.37    9.90
  -4   0  -3   -0.59    3.41
   4   0  -3   -1.27    3.74
   4   0  -3   -0.13    1.82
   5   0  -3  346.05   15.04
  -5   0  -3  393.22   20.92
   5   0  -3  403.39   20.09
   6   0  -3    0.37    2.19
  -6   0  -3   -0.94    3.28
   6   0  -3    0.90    3.41
  -7   0  -3  131.21   12.99
   7   0  -3  111.58   11.26
   7   0  -3  142.58   10.80
   8   0  -3    0.07    2.38
  -8   0  -3    1.81    4.15
   8   0  -3   -0.02    3.04
   9   0  -3   59.00    8.72
  -9   0  -3   60.66    9.86
   9   0  -3   55.37    7.59
  10   0  -3    2.71    3.41
 -10   0  -3    4.96    4.98
  10   0  -3    1.11    3.67
  11   0  -3   54.11    8.53
  11   0  -3   48.38    7.59
 -11   0  -3   62.13   10.41
  12   0  -3   -0.41    3.52
 -12   0  -3    2.80    4.59
  13   0  -3   81.46   10.93
 -13   0  -3   93.46   13.20
  14   0  -3    5.70    4.74
 -14   0  -3   -2.32    5.40
 -15   0  -3   10.30    6.82
  15   0  -3    2.14    4.02
  16   0  -3    5.12    4.33
 -16   0  -3    3.37    5.05
 -17   0  -3   15.87    8.00
  17   0  -3    2.71    3.67
 -18   0  -3   -2.21    4.92
  18   0  -3   -4.98    4.22
  19   0  -3    9.64    5.16
  20   0  -3    0.77    3.06
  -1   0  -4    0.94    3.70
  -2   0  -4  233.20   17.53
   3   0  -4    8.77    5.25
  -3   0  -4   -1.05    3.32
   4   0  -4   32.05    7.24
  -4   0  -4   29.47    8.13
  -5   0  -4    0.81    3.70
   5   0  -4   -1.36    1.92
   5   0  -4    4.02    5.16
   6   0  -4   25.77    6.41
  -6   0  -4   35.28    8.15
   6   0  -4   34.80    5.49
  -7   0  -4    5.38    4.70
   7   0  -4    4.72    4.17
   7   0  -4   -0.98    2.78
  -8   0  -4  188.43   18.08
   8   0  -4  161.88   15.76
   8   0  -4  147.87   12.18
  -9   0  -4   -1.05    5.01
   9   0  -4    3.94    4.81
   9   0  -4    2.14    2.52
  10   0  -4   14.76    4.96
 -10   0  -4   16.88    6.30
 -11   0  -4   -5.23    6.41
  11   0  -4    3.96    4.39
 -12   0  -4   22.12    8.20
  12   0  -4    8.61    5.14
  13   0  -4    0.09    3.48
 -13   0  -4   10.08    6.14
  14   0  -4   26.61    7.46
 -14   0  -4   31.24   10.04
  15   0  -4    1.42    3.74
 -15   0  -4   14.43    8.90
  16   0  -4    3.54    4.26
  17   0  -4   -6.82    4.57
  -3   0  -5   16.35    6.08
  -4   0  -5  -15.21    6.38
  -5   0  -5   19.22    6.43
  -6   0  -5    6.73    5.49
   6   0  -5   -3.28    5.57
  -7   0  -5   25.75    8.20
   7   0  -5   17.84    6.71
  -8   0  -5    1.36    5.66
   8   0  -5   -1.46    4.61
   9   0  -5   28.64    8.11
  -9   0  -5   24.33    7.98
 -10   0  -5    1.07    4.15
  10   0  -5    4.66    4.61
 -11   0  -5   19.54    7.78
  11   0  -5   21.78    7.89
  12   0  -5   -3.85    4.42
  13   0  -5  -17.75    7.04
   9   1   6    8.09    5.70
   8   1   6    8.31    5.82
   7   1   6    4.77    4.96
   6   1   6   13.86    6.41
   5   1   6   -5.71    6.54
   4   1   6    3.41    4.35
   3   1   6   10.93    5.71
   2   1   6   -2.30    4.31
  -1  -1   6    6.62    4.24
   1   1   6   -5.20    4.55
   0   1   6    5.64    4.59
   0  -1   6    0.20    2.99
   1  -1   6    6.28    3.87
   2  -1   6   -0.26    3.23
   3  -1   6   20.99    7.06
   4  -1   6    1.03    3.61
   5  -1   6    5.44    4.46
   6  -1   6   -3.70    4.18
   7  -1   6    7.76    5.88
   8  -1   6    6.51    4.94
   9  -1   6   -9.29    5.14
  13   1   5   10.04    6.86
  12   1   5   -6.16    5.38
  11   1   5   -4.42    5.11
  10   1   5    2.58    4.13
   9   1   5    0.35    4.00
   8   1   5   17.25    5.62
   8   1   5   13.29    5.92
   7   1   5   41.43    7.67
   7   1   5   32.55    8.24
   6   1   5    9.05    5.09
   6   1   5    5.99    3.70
   5   1   5    7.17    4.00
   5   1   5    2.08    4.37
   4   1   5   19.26    6.58
   4   1   5   13.97    4.15
   3   1   5    1.70    2.89
   3   1   5    4.92    4.90
   2   1   5    5.33    3.00
   2   1   5   10.43    5.46
  -1  -1   5    7.00    3.70
   1   1   5   10.45    3.61
   0   1   5   52.88    6.73
   0  -1   5   45.36    7.28
   1  -1   5   13.86    4.87
   1  -1   5    5.92    3.45
   2  -1   5    6.01    3.80
   2  -1   5    4.22    3.61
   3  -1   5    4.18    3.72
   3  -1   5    1.07    3.26
   4  -1   5   14.08    4.81
   4  -1   5   19.78    5.97
   5  -1   5    5.57    4.20
   5  -1   5    1.71    3.74
   6  -1   5    8.85    5.25
   6  -1   5    7.93    4.63
   7  -1   5   26.61    6.27
   7  -1   5   35.94    7.52
   8  -1   5    5.34    4.57
   8  -1   5    3.59    3.24
   9  -1   5    2.51    3.48
   9  -1   5   -7.91    5.22
  10  -1   5    9.64    4.90
  11  -1   5   -0.04    4.02
  12  -1   5   -2.43    4.17
  13  -1   5    6.08    5.27
  14  -1   5    0.61    4.55
  16   1   4    8.44    6.65
  15   1   4    7.26    4.96
  14   1   4    0.81    4.74
  13   1   4    8.90    5.99
  12   1   4   13.88    6.30
  11   1   4   23.06    6.65
  10   1   4   53.71    9.81
   9   1   4   15.17    5.95
   8   1   4    3.89    4.96
   7   1   4  105.55   12.27
   6   1   4   50.79    8.57
   5   1   4   13.84    4.94
   4   1   4    7.43    3.17
   4   1   4   19.59    5.84
   3   1   4   10.25    4.46
   3   1   4   12.68    3.70
   2   1   4   20.86    4.33
  -2  -1   4   20.05    4.57
  -1  -1   4    2.19    2.47
   1   1   4    3.15    2.25
   0  -1   4   20.35    4.90
   0   1   4   12.62    3.63
  -1   1   4    3.46    2.65
   1  -1   4    3.50    2.52
  -2   1   4   12.57    4.28
   2  -1   4   22.87    5.29
   2  -1   4   22.37    5.12
  -3   1   4   11.15    4.28
   3  -1   4   16.16    4.72
   3  -1   4   11.21    4.11
   4  -1   4   18.23    5.03
  -4   1   4   24.35    5.68
   4  -1   4   17.67    5.05
  -5   1   4   22.76    5.29
   5  -1   4   15.94    4.66
   5  -1   4    6.12    3.43
  -6   1   4   52.49    7.87
   6  -1   4   46.70    8.05
  -7   1   4  106.31   10.60
   7  -1   4  105.40   11.63
  -8   1   4    3.69    2.64
   8  -1   4    7.28    5.01
  -9   1   4   11.78    4.40
   9  -1   4   18.45    5.55
  10  -1   4   40.22    7.78
  11  -1   4   15.92    6.08
  12  -1   4   10.47    4.64
  13  -1   4   13.33    6.30
  14  -1   4   -3.23    4.79
  15  -1   4   -1.57    4.40
  16  -1   4    5.20    4.87
  17  -1   4   -4.04    5.79
  18   1   3    4.13    5.64
  17   1   3    6.67    6.60
  16   1   3   25.45    8.44
  15   1   3   11.24    6.82
  14   1   3   21.75    8.04
  13   1   3   66.33   11.08
  12   1   3   13.14    6.01
  11   1   3   26.96    7.56
  10   1   3  152.07   14.32
   9   1   3   86.90   11.04
  -9  -1   3   72.06    8.81
  -8  -1   3   10.08    3.70
   8   1   3   15.08    5.73
  -7  -1   3   86.33    8.77
   7   1   3   72.91    9.33
   6   1   3  238.03   15.61
  -6  -1   3  258.40   14.73
   5   1   3    2.91    3.35
   5   1   3   -1.59    3.59
   5   1   3    4.94    2.34
  -5  -1   3    4.96    3.04
   4   1   3    1.86    1.97
   4   1   3    3.76    3.10
   4   1   3   -0.83    3.10
  -4  -1   3    1.23    2.52
  -3  -1   3   22.80    4.98
   3   1   3   33.71    6.08
   3   1   3   32.51    6.01
  -3  -1   3   29.97    5.44
   3   1   3   34.37    6.17
   2   1   3   19.32    4.83
  -2  -1   3   19.89    3.85
   2   1   3   10.43    3.76
   2   1   3   21.67    3.89
  -2  -1   3   21.58    4.98
  -2  -1   3   14.69    3.98
  -1  -1   3   24.64    4.55
   1   1   3   23.17    5.01
  -1  -1   3   25.49    5.40
   1   1   3   19.22    4.61
   1   1   3   25.07    3.98
  -1  -1   3   26.96    5.36
   0   1   3  134.93   10.86
   0  -1   3  107.65    8.48
   0   1   3  121.73   10.56
   0   1   3  122.69    7.56
   0  -1   3  119.61   10.62
   0  -1   3  121.83   10.69
   1  -1   3   29.89    5.66
   1  -1   3   23.57    4.55
  -1   1   3   17.71    3.39
  -1   1   3   27.33    5.64
  -1   1   3   23.65    4.72
   1  -1   3   27.77    5.55
  -2   1   3   18.32    4.15
   2  -1   3   20.84    5.27
   2  -1   3   17.14    3.96
   2  -1   3   15.28    3.87
  -2   1   3   26.71    5.57
   2  -1   3   16.40    4.35
  -3   1   3   38.46    5.81
   3  -1   3   23.83    5.16
   3  -1   3   33.01    6.01
   3  -1   3   25.42    4.94
  -3   1   3   26.61    5.12
   3  -1   3   26.15    4.87
   4  -1   3   -2.25    2.97
  -4   1   3    2.12    2.75
   4  -1   3   -1.95    3.37
  -4   1   3    0.63    2.56
   4  -1   3    3.21    2.89
   5  -1   3    6.64    3.46
   5  -1   3    0.35    2.76
   5  -1   3    1.62    2.82
  -5   1   3    5.68    2.97
  -6   1   3  259.04   13.69
   6  -1   3  253.90   15.26
   6  -1   3  272.26   16.38
  -7   1   3   69.87    7.22
   7  -1   3   69.63    8.53
   7  -1   3   88.15    9.73
   8  -1   3   16.62    5.18
  -8   1   3   15.67    3.85
   9  -1   3   62.74    9.12
  -9   1   3   69.93    7.34
  10  -1   3  159.37   14.27
 -10   1   3  163.52   11.19
  11  -1   3   37.75    7.76
  12  -1   3   35.66    8.00
  13  -1   3   59.51   10.52
  14  -1   3   26.45    7.63
  15  -1   3   14.98    7.34
  16  -1   3   11.17    5.88
  17  -1   3    7.15    5.66
  18  -1   3   14.23    7.04
 -19  -1   2   15.11    5.55
  19   1   2   21.12    8.46
  18   1   2   27.89    8.72
 -18  -1   2    7.93    4.79
  17   1   2   -2.89    4.87
  16   1   2   11.21    5.97
  15   1   2   10.58    5.97
  14   1   2    2.19    4.79
  13   1   2   27.30    7.59
  12   1   2   31.20    7.35
 -11  -1   2   25.16    5.97
  11   1   2   18.65    5.73
 -10  -1   2   56.93    7.83
  10   1   2   47.37    7.81
   9   1   2   26.87    5.62
   9   1   2   27.35    5.73
  -9  -1   2   21.77    4.98
  -8  -1   2   24.07    4.98
   8   1   2   28.46    5.84
  -7  -1   2  493.44   18.84
   7   1   2  494.70   20.64
  -6  -1   2   30.39    4.99
   6   1   2   25.66    5.11
   5   1   2  554.30   19.83
   4   1   2   60.29    6.80
   3   1   2   -1.29    2.47
  -3  -1   2    1.77    1.95
  -2  -1   2   97.55    7.56
   2   1   2  103.27    8.04
  -2  -1   2  102.71    7.87
  -2  -1   2   90.44    6.76
   2   1   2  109.59    8.29
  -1  -1   2   14.86    2.93
   1   1   2   20.83    3.83
  -1  -1   2   16.79    3.87
   1   1   2   25.78    4.28
  -1  -1   2   17.16    3.50
   0  -1   2  531.80   17.62
   0   1   2  520.35   17.47
   0   1   2  489.74   16.20
   0  -1   2  510.51   17.36
   0  -1   2  518.30   15.19
   0   1   2  494.33   11.76
  -1   1   2   20.33    3.61
  -1   1   2   21.64    3.85
   1  -1   2   17.32    3.65
  -1   1   2   15.98    2.51
   1  -1   2   13.44    3.00
   2  -1   2  105.81    7.24
  -2   1   2  108.52    7.30
   2  -1   2  107.30    8.09
  -2   1   2  104.45    8.00
  -3   1   2   -1.44    2.51
  -3   1   2    1.36    1.86
   3  -1   2    2.71    2.40
   3  -1   2    0.37    1.60
   4  -1   2   62.94    6.40
   4  -1   2   61.19    6.28
  -4   1   2   65.19    5.51
  -5   1   2  509.38   14.97
   5  -1   2  515.01   18.06
   6  -1   2   27.20    5.05
   7  -1   2  478.37   19.44
  -8   1   2   25.14    5.31
   8  -1   2   26.25    5.38
   8  -1   2   21.78    4.98
   9  -1   2   28.49    6.21
   9  -1   2   29.97    6.10
  -9   1   2   23.78    5.44
  10  -1   2   32.24    6.75
 -10   1   2   57.60    8.18
  11  -1   2   24.07    6.34
  12  -1   2   31.26    7.39
  13  -1   2   34.72    7.87
  14  -1   2    2.91    4.63
  15  -1   2   13.21    6.73
 -16   1   2   12.85    4.76
  16  -1   2   16.73    6.76
 -17   1   2    7.93    3.50
  17  -1   2    4.09    4.72
  18  -1   2    5.82    5.29
 -18   1   2    3.59    3.58
  19  -1   2   10.12    6.47
  20  -1   2    9.07    7.85
 -21  -1   1    6.52    4.70
 -20  -1   1    7.28    4.57
  20   1   1   16.72    7.81
  19   1   1    6.80    5.73
 -19  -1   1    8.31    4.57
 -18  -1   1    4.76    4.39
  18   1   1   -4.92    5.07
  17   1   1   16.55    5.25
 -17  -1   1   46.24    7.70
 -16  -1   1    0.94    3.23
  16   1   1   -2.69    3.98
 -15  -1   1   35.07    6.91
  15   1   1    6.89    5.33
 -14  -1   1  173.69   13.53
  14   1   1  154.84   15.39
  13   1   1   79.73   10.76
  12   1   1    2.03    3.83
 -11  -1   1   75.33    8.92
  11   1   1   62.18    8.70
  10   1   1   65.19    8.37
 -10  -1   1   80.62    8.59
   9   1   1  318.85   16.99
  -9  -1   1  353.33   16.73
  -8  -1   1  563.29   19.81
   8   1   1  564.03   20.97
   7   1   1   95.67    8.50
  -7  -1   1  118.97    8.83
  -6  -1   1  687.98   19.00
   6   1   1  674.54   20.42
   5   1   1  974.13   23.06
  -5  -1   1  972.66   20.72
  -4  -1   1  179.33    8.20
   4   1   1  178.54    9.33
   3   1   1  983.31   19.67
   2   1   1 1665.79   24.03
  -1  -1   1 1228.93   18.60
  -1  -1   1 1180.20   17.77
   0  -1   1 1641.85   20.53
   0  -1   1 1635.29   21.42
   0   1   1 1665.06   21.86
   1  -1   1 1191.72   18.38
   1  -1   1 1177.03   15.59
  -1   1   1 1188.44   15.94
  -1   1   1 1177.33   18.36
  -2   1   1 1601.05   17.55
   2  -1   1 1603.35   20.46
   2  -1   1 1657.79   21.69
  -2   1   1 1612.33   21.43
   3  -1   1  978.04   18.12
   4  -1   1  166.15    8.35
   5  -1   1  945.14   21.45
   6  -1   1  661.77   19.54
   6  -1   1  688.35   19.57
   7  -1   1   98.53    8.04
   7  -1   1  104.78    8.63
   8  -1   1  564.47   19.54
   8  -1   1  538.69   20.27
   9  -1   1  371.80   16.77
   9  -1   1  352.32   17.34
  10  -1   1   88.23    8.90
 -10   1   1   74.63    8.79
  10  -1   1   61.60    8.11
 -11   1   1   63.05    8.22
  11  -1   1   75.73    9.47
 -12   1   1    6.10    3.15
  12  -1   1   -1.09    3.58
 -13   1   1   86.62    8.46
  13  -1   1   82.94   10.98
 -14   1   1  155.39   11.74
  14  -1   1  161.82   15.44
  15  -1   1   18.69    6.43
 -15   1   1   19.91    5.12
  16  -1   1    0.11    5.09
 -16   1   1   -5.18    3.45
  17  -1   1   30.04    8.37
 -17   1   1   31.85    6.54
  18  -1   1   -5.88    5.11
 -18   1   1   -0.29    2.93
  19  -1   1   14.74    7.48
 -19   1   1    5.44    4.02
 -20   1   1    8.33    3.85
  20  -1   1   17.01    7.93
 -23  -1   0   -2.40    4.48
 -22  -1   0   -4.46    4.76
  21   1   0   18.56    7.13
 -21  -1   0   -0.74    4.46
 -20  -1   0   -1.73    3.91
  20   1   0    1.73    6.14
 -19  -1   0    4.02    4.59
  19   1   0    3.83    5.70
  18   1   0   10.60    6.52
 -18  -1   0   14.12    6.14
 -17  -1   0    5.14    5.03
  17   1   0    3.61    4.63
  16   1   0   21.21    7.24
 -16  -1   0   14.84    5.82
  15   1   0  235.54   18.85
 -15  -1   0  222.33   16.53
 -14  -1   0    3.13    4.83
  14   1   0    0.18    3.39
  13   1   0  196.41   15.67
 -13  -1   0  204.49   14.67
 -12  -1   0    2.76    3.48
  12   1   0    2.56    2.89
 -11  -1   0   48.09    7.02
 -11  -1   0   36.77    6.08
  11   1   0   53.21    7.83
 -10  -1   0   60.23    7.17
  10   1   0   46.74    7.21
  -9  -1   0 1185.03   28.42
   9   1   0 1127.05   30.08
  -8  -1   0  681.45   20.49
   8   1   0  660.63   21.56
   7   1   0  382.23   15.43
   6   1   0 2319.34   34.43
   5   1   0 1041.37   21.01
   4   1   0  710.04   15.46
   3   1   0   65.08    4.48
  -3   1   0   62.50    3.41
   3  -1   0   64.16    4.68
   4  -1   0  675.24   15.39
  -4   1   0  668.92   12.48
  -5   1   0 1018.55   17.71
   5  -1   0 1038.16   21.43
   6  -1   0 2159.49   33.76
  -6   1   0 2159.25   28.20
   7  -1   0  390.65   15.83
  -7   1   0  361.24   12.74
  -8   1   0  655.12   18.34
   8  -1   0  627.43   21.27
   9  -1   0 1164.52   30.43
  -9   1   0 1160.32   26.04
 -10   1   0   52.49    6.40
  10  -1   0   64.21    8.11
  11  -1   0   53.04    8.15
 -11   1   0   53.69    6.76
  12  -1   0    5.25    4.18
 -12   1   0    0.15    3.02
 -13   1   0  199.62   13.68
  13  -1   0  195.57   15.91
  14  -1   0    1.47    4.28
 -14   1   0    4.33    3.85
 -15   1   0  222.75   15.63
  15  -1   0  239.25   19.20
  16  -1   0   19.91    7.34
 -16   1   0   11.10    4.40
 -17   1   0   -1.77    3.15
  17  -1   0   -1.82    4.72
 -18   1   0    7.72    4.64
  18  -1   0   17.03    7.43
  19  -1   0    6.73    5.81
 -19   1   0   -2.08    3.59
 -20   1   0   -0.59    4.09
 -21   1   0    7.39    4.46
 -22  -1  -1    5.73    5.68
 -21  -1  -1    1.23    3.48
 -20  -1  -1    9.73    5.79
 -19  -1  -1    3.72    4.35
 -18  -1  -1    1.86    3.96
 -17  -1  -1   29.23    7.26
 -16  -1  -1   11.70    5.51
 -15  -1  -1   16.03    5.58
 -14  -1  -1  176.82   15.19
 -13  -1  -1   87.60   10.30
  13   1  -1   90.03   11.11
  12   1  -1    4.26    4.05
 -12  -1  -1    0.33    3.15
  11   1  -1   66.79    8.79
 -11  -1  -1   63.90    8.29
 -11  -1  -1   71.84    8.98
 -10  -1  -1   66.00    8.05
  10   1  -1   70.22    8.51
  -9  -1  -1  362.90   17.44
   9   1  -1  345.57   16.94
  -8  -1  -1  548.05   20.33
   8   1  -1  587.29   20.70
  -7  -1  -1  101.39    8.59
  -6  -1  -1  695.94   20.62
  -5  -1  -1  920.41   22.32
  -4  -1  -1  184.18    9.57
   3   1  -1  971.13   18.65
  -3  -1  -1  989.04   20.20
  -2  -1  -1 1682.12   24.49
  -1  -1  -1 1175.10   18.91
   0   1  -1 1639.14   22.47
   0  -1  -1 1608.29   20.24
  -1   1  -1 1161.40   19.94
   1  -1  -1 1168.00   15.96
  -2   1  -1 1640.08   24.68
  -2   1  -1 1569.27   20.68
  -3   1  -1  948.81   17.80
  -3   1  -1  960.47   20.26
   4  -1  -1  161.78    7.59
  -4   1  -1  167.88    9.03
  -4   1  -1  166.61    8.33
  -5   1  -1  986.13   21.67
  -5   1  -1  948.24   22.39
  -6   1  -1  665.64   19.94
  -7   1  -1   86.44    7.91
  -8   1  -1  551.22   19.85
  -9   1  -1  350.70   16.68
  -9   1  -1  348.23   17.18
 -10   1  -1   66.06    8.11
 -10   1  -1   75.77    8.59
 -11   1  -1   60.14    8.24
 -11   1  -1   69.91    8.57
 -12   1  -1    7.13    4.13
 -13   1  -1   87.27   10.16
 -14   1  -1  169.95   14.52
 -15   1  -1   21.36    6.49
 -16   1  -1    0.33    3.78
 -17   1  -1   31.53    7.65
 -18   1  -1    2.10    3.94
 -19   1  -1    7.69    4.64
 -20   1  -1   21.32    6.67
 -21   1  -1  -10.60    5.99
 -22   1  -1   -3.46    4.64
 -21  -1  -2  -20.24    7.81
 -20  -1  -2    8.29    5.97
 -19  -1  -2   24.53    8.05
 -18  -1  -2   11.52    5.90
 -17  -1  -2    5.90    5.73
 -16  -1  -2   10.10    5.93
 -15  -1  -2    5.71    5.70
 -14  -1  -2   10.34    6.34
 -13  -1  -2   38.85    8.51
 -12  -1  -2   33.53    7.78
 -11  -1  -2    8.74    4.85
 -10  -1  -2   44.20    7.85
  -9  -1  -2   30.67    6.87
  -9  -1  -2   25.69    5.31
  -8  -1  -2   27.77    5.88
  -8  -1  -2   23.59    5.75
   7   1  -2  518.77   19.92
  -7  -1  -2  497.66   21.66
  -7  -1  -2  531.63   21.58
   6   1  -2   32.57    5.42
   6   1  -2   27.74    4.77
  -6  -1  -2   28.20    5.34
  -5  -1  -2  523.80   20.66
   5   1  -2  516.15   17.73
  -4  -1  -2   73.94    7.80
   4   1  -2   61.83    5.97
  -3  -1  -2    0.61    3.04
   3   1  -2    1.33    1.79
  -2  -1  -2  104.00    8.46
   2   1  -2   92.80    6.71
   1   1  -2   17.64    3.11
  -1  -1  -2   19.37    4.02
   0  -1  -2  498.60   16.50
   0   1  -2  494.81   17.29
   1  -1  -2   23.72    4.09
  -1   1  -2   21.20    4.50
  -2   1  -2  101.87    8.66
   2  -1  -2   97.94    5.49
   3  -1  -2    0.77    1.42
  -3   1  -2   -1.44    2.40
   4  -1  -2   59.99    6.54
   4  -1  -2   62.48    5.31
  -4   1  -2   58.44    7.08
  -5   1  -2  490.24   20.02
   5  -1  -2  538.63   18.80
   5  -1  -2  527.10   15.83
  -6   1  -2   24.73    4.53
   6  -1  -2   29.99    5.25
  -6   1  -2   21.69    4.99
  -7   1  -2  498.09   21.45
  -7   1  -2  531.21   20.53
   7  -1  -2  482.64   18.58
  -8   1  -2   21.43    5.25
   8  -1  -2   25.56    4.70
  -8   1  -2   20.07    4.72
  -9   1  -2   35.44    6.27
   9  -1  -2   26.82    4.96
  -9   1  -2   24.99    5.84
 -10   1  -2   63.83    8.99
  10  -1  -2   43.07    6.43
 -10   1  -2   50.57    7.69
  11  -1  -2   12.26    4.22
 -11   1  -2   11.39    4.55
 -12   1  -2   32.66    7.59
  12  -1  -2   32.75    6.08
 -13   1  -2   32.03    7.74
 -14   1  -2    1.23    4.33
 -15   1  -2   -0.55    4.64
 -16   1  -2    8.31    5.81
 -17   1  -2    8.05    5.46
 -18   1  -2    1.73    3.98
 -19   1  -2   11.80    6.34
 -20   1  -2    3.87    5.51
  20  -1  -2    3.02    3.28
 -21   1  -2    2.95    5.49
  20   1  -3   -4.68    3.82
  19   1  -3   -7.61    4.94
 -18  -1  -3   23.11    7.78
  18   1  -3    1.12    3.41
 -17  -1  -3  -18.34    7.43
  17   1  -3   -8.74    4.72
  16   1  -3   15.44    5.97
 -16  -1  -3   18.32    7.76
  15   1  -3    8.66    5.62
 -15  -1  -3   11.48    5.70
  14   1  -3   18.36    5.68
 -14  -1  -3   22.30    6.86
 -13  -1  -3   68.17   11.33
  13   1  -3   50.24    8.90
 -12  -1  -3   20.70    6.91
  12   1  -3   22.58    6.14
 -11  -1  -3   37.86    8.33
  11   1  -3   30.15    6.97
 -10  -1  -3  194.30   17.29
  10   1  -3  171.07   14.45
  10   1  -3  151.04   13.25
  -9  -1  -3   71.49   10.49
   9   1  -3   63.24    8.94
   9   1  -3   82.97    9.73
  -8  -1  -3   12.62    5.29
   8   1  -3   16.75    5.64
   8   1  -3   11.68    4.29
   7   1  -3   75.16    8.31
  -7  -1  -3   81.59   10.54
   7   1  -3   82.33    9.84
   6   1  -3  271.37   14.69
  -6  -1  -3  265.49   17.69
   6   1  -3  251.08   16.38
   5   1  -3    1.66    2.51
  -5  -1  -3    0.46    3.15
   5   1  -3    3.83    3.37
   4   1  -3    2.40    3.35
   4   1  -3    0.44    1.86
  -4  -1  -3    4.55    3.65
   3   1  -3   30.04    4.90
  -3  -1  -3   33.34    6.47
  -2  -1  -3   21.25    5.33
  -1  -1  -3   16.44    4.61
   0   1  -3  105.20   10.10
   0  -1  -3  107.08    9.82
  -1   1  -3   20.40    5.03
   1  -1  -3   19.41    4.46
  -2   1  -3   17.71    4.81
   2  -1  -3   20.27    5.25
   3  -1  -3   27.59    5.34
   3  -1  -3   27.02    3.76
  -3   1  -3   31.07    6.27
   4  -1  -3    0.53    1.82
   4  -1  -3    1.55    3.30
  -4   1  -3    1.16    3.11
   5  -1  -3    4.77    2.51
   5  -1  -3    3.11    3.15
  -5   1  -3    0.09    3.67
   6  -1  -3  259.72   16.31
  -6   1  -3  235.45   16.85
   6  -1  -3  261.57   12.96
   7  -1  -3   68.93    7.24
   7  -1  -3   81.17    9.47
  -7   1  -3   69.67    9.73
   8  -1  -3   10.47    3.58
  -8   1  -3   13.71    5.47
   8  -1  -3   13.64    5.31
  -9   1  -3   78.50   10.80
   9  -1  -3   79.44    9.62
   9  -1  -3   56.34    7.34
 -10   1  -3  170.50   16.26
  10  -1  -3  172.81   14.27
  10  -1  -3  181.97   13.36
  11  -1  -3   34.32    6.49
  11  -1  -3   27.92    6.25
 -11   1  -3   45.63    9.05
 -12   1  -3   21.12    6.91
  12  -1  -3   13.29    5.03
  13  -1  -3   58.28    8.88
 -13   1  -3   61.32   10.67
  14  -1  -3   19.37    6.06
 -14   1  -3   18.12    7.00
  15  -1  -3    9.84    4.83
 -15   1  -3    7.81    5.90
  16  -1  -3   20.64    6.25
 -16   1  -3   17.80    6.95
  17  -1  -3    5.25    4.18
 -17   1  -3    3.67    5.79
  18  -1  -3   10.45    4.98
 -18   1  -3   -5.33    5.12
  19  -1  -3   11.81    4.92
 -19   1  -3    9.79    6.30
  20  -1  -3   12.59    5.46
  17   1  -4    1.68    2.88
  16   1  -4    4.59    4.17
  15   1  -4    4.17    5.16
 -15  -1  -4  -25.45    8.85
  14   1  -4    5.58    3.61
 -14  -1  -4   -1.51    4.98
 -13  -1  -4   12.16    6.40
  13   1  -4    8.70    5.57
 -12  -1  -4   10.56    6.34
  12   1  -4    7.57    4.92
  11   1  -4   10.76    5.40
 -11  -1  -4   20.97    7.93
  10   1  -4   30.71    7.61
 -10  -1  -4   34.45    8.94
   9   1  -4   19.91    6.58
  -9  -1  -4   13.80    6.54
   8   1  -4   -0.13    3.65
   8   1  -4    1.68    2.51
  -8  -1  -4    1.86    4.57
   7   1  -4  101.48   10.28
  -7  -1  -4  101.13   13.44
   7   1  -4  118.45   13.62
   6   1  -4   29.56    7.54
   6   1  -4   42.57    6.58
  -6  -1  -4   43.29    8.68
   5   1  -4   21.16    6.06
   5   1  -4   12.02    3.43
  -5  -1  -4   14.60    4.94
   4   1  -4    8.53    4.52
  -4  -1  -4   10.12    5.31
  -3  -1  -4   14.10    4.70
   3   1  -4   17.69    5.57
   2   1  -4   19.91    5.92
  -2  -1  -4   16.88    5.53
  -1  -1  -4    3.70    4.15
   0  -1  -4   18.93    5.70
  -2   1  -4   29.97    7.22
  -3   1  -4   17.20    6.14
   4  -1  -4    6.69    5.03
  -4   1  -4   15.46    5.53
   5  -1  -4   16.22    3.76
  -5   1  -4   20.09    6.64
   5  -1  -4   19.78    5.86
   6  -1  -4   45.89    5.97
   6  -1  -4   39.15    8.02
  -6   1  -4   45.67    9.33
   7  -1  -4   88.91    8.64
   7  -1  -4   97.83   12.26
  -7   1  -4  104.37   13.45
  -8   1  -4    2.65    5.09
   8  -1  -4   10.51    3.59
   8  -1  -4   -2.36    4.57
  -9   1  -4   21.18    7.06
   9  -1  -4   14.82    5.84
   9  -1  -4   13.18    4.13
 -10   1  -4   25.43    8.33
  10  -1  -4   29.36    7.89
 -11   1  -4   34.19    9.22
  11  -1  -4   31.92    8.16
  12  -1  -4   13.34    6.28
 -12   1  -4    5.58    4.99
 -13   1  -4   26.48    9.12
  13  -1  -4   13.77    5.68
 -14   1  -4   10.27    5.75
  14  -1  -4   -1.12    4.28
 -15   1  -4    6.62    5.82
  15  -1  -4   -7.94    4.74
  16  -1  -4   -9.88    5.07
  17  -1  -4   -5.81    4.53
  18  -1  -4   -8.96    5.09
  12   1  -5    4.24    4.88
 -11  -1  -5    5.01    5.62
  11   1  -5    1.77    4.31
  10   1  -5    2.19    4.46
 -10  -1  -5    3.93    5.60
  -9  -1  -5   -1.57    4.72
   9   1  -5   -0.50    3.54
  -8  -1  -5   -0.98    5.36
   8   1  -5   20.57    8.02
   7   1  -5   37.14    9.01
  -7  -1  -5   40.95   10.10
   6   1  -5   13.10    6.40
  -6  -1  -5    2.01    4.29
  -5  -1  -5    5.88    5.29
   5   1  -5    9.05    5.16
  -4  -1  -5   23.37    6.99
  -3  -1  -5    2.51    4.52
  -2  -1  -5    3.80    4.20
  -3   1  -5    8.61    5.86
  -4   1  -5    8.68    5.93
  -5   1  -5  -10.95    6.47
  -6   1  -5   -2.14    5.42
  -7   1  -5   16.13    6.52
   7  -1  -5   28.48    8.18
  -8   1  -5   12.57    6.36
   8  -1  -5   21.23    7.83
  -9   1  -5   -3.54    5.03
   9  -1  -5   -1.62    4.33
  10  -1  -5    6.14    4.46
 -10   1  -5   17.05    6.95
 -11   1  -5    4.63    5.18
  11  -1  -5    4.90    4.31
  12  -1  -5    4.20    4.17
  13  -1  -5   -1.84    3.67
  -5  -1  -6    9.07    5.60
   9   2   6    8.31    6.21
   8   2   6   19.59    7.54
   7   2   6    6.06    6.17
   6   2   6    0.81    4.99
   5   2   6    2.19    4.59
   4   2   6    3.89    4.48
   3   2   6    3.80    4.72
   2   2   6    9.62    4.81
   1   2   6   14.38    6.60
  13   2   5   -7.15    5.73
  12   2   5   -8.39    6.08
  11   2   5    0.88    5.09
  10   2   5    4.94    4.83
   9   2   5    7.78    5.18
   8   2   5   15.17    6.36
   7   2   5    1.53    3.41
   7   2   5    7.10    5.73
   6   2   5   14.80    5.86
   6   2   5   18.91    5.27
   5   2   5    7.74    4.09
   5   2   5   -0.37    4.44
   4   2   5    5.25    4.57
   4   2   5   -1.07    2.86
   3   2   5   12.09    3.82
   3   2   5   10.39    5.25
   2   2   5    2.45    2.25
  -1  -2   5   20.57    5.34
   1   2   5   17.66    3.69
   0  -2   5    3.19    3.21
   0  -2   5    0.15    3.21
   1  -2   5   12.61    4.59
   1  -2   5   19.94    5.11
   2  -2   5   -3.26    3.11
   2  -2   5   -4.17    3.80
   3  -2   5    3.37    2.84
   3  -2   5   12.20    4.57
   4  -2   5   -0.74    3.72
   4  -2   5    1.99    3.04
   5  -2   5    2.58    3.46
   5  -2   5    9.20    5.09
   6  -2   5   28.51    6.75
   6  -2   5   16.86    6.03
   7  -2   5    5.23    4.85
   7  -2   5   -5.25    4.09
   8  -2   5   38.76    8.00
   8  -2   5   17.75    6.25
   9  -2   5   -2.25    3.85
   9  -2   5    3.72    4.09
  10  -2   5   -4.98    4.22
  11  -2   5   -4.61    4.72
  12  -2   5   -1.60    4.17
  13  -2   5    0.81    5.01
  14  -2   5    5.25    4.85
  16   2   4    6.97    6.16
  15   2   4   -2.06    4.46
  14   2   4   10.75    7.21
  13   2   4   -3.54    5.16
  12   2   4   29.88    8.26
  11   2   4   13.93    6.78
  10   2   4   -5.38    6.01
   9   2   4   16.61    5.77
   8   2   4   19.72    6.60
   7   2   4   -2.67    4.92
   6   2   4   56.40    9.57
   5   2   4    4.50    4.44
   4   2   4   12.29    5.57
   4   2   4    9.51    3.21
   3   2   4   10.67    3.28
  -2  -2   4   10.39    4.24
   2   2   4    1.71    2.10
   1   2   4    4.11    2.41
  -1  -2   4    1.86    3.19
   0  -2   4   80.82    9.09
   0   2   4   83.69    6.73
   1  -2   4    4.18    2.97
   1  -2   4    2.25    2.89
  -1   2   4    3.98    3.63
   2  -2   4    3.96    2.88
  -2   2   4    7.19    3.32
   2  -2   4    3.08    3.52
  -3   2   4   22.02    5.46
   3  -2   4   13.88    4.50
   3  -2   4   15.68    4.26
  -4   2   4   17.64    4.52
   4  -2   4   12.50    4.55
   4  -2   4   12.79    4.11
   5  -2   4    9.75    4.50
   5  -2   4   15.17    4.74
  -5   2   4    6.17    3.48
  -6   2   4   54.24    7.52
   6  -2   4   60.69    8.51
  -7   2   4   14.82    4.35
   7  -2   4   -1.64    3.69
  -8   2   4   15.68    4.31
   8  -2   4   20.14    6.08
  -9   2   4   18.38    4.88
   9  -2   4   17.01    5.47
  10  -2   4    2.86    4.35
  11  -2   4    6.10    3.83
  12  -2   4   15.04    5.84
  13  -2   4    4.83    4.70
  14  -2   4   14.58    6.51
  15  -2   4   -0.52    4.44
  16  -2   4   -0.98    4.74
  17  -2   4  -12.99    6.49
  18   2   3   16.13    7.52
  17   2   3   -6.03    5.57
  16   2   3    8.61    5.40
  15   2   3    5.95    4.79
  14   2   3    5.81    5.46
  13   2   3   44.09    9.20
  12   2   3    9.77    5.03
  11   2   3    6.40    4.42
 -10  -2   3    5.51    3.46
  10   2   3   10.86    6.05
  -9  -2   3   98.77   10.10
   9   2   3  116.39   12.72
   8   2   3   62.53    9.31
  -8  -2   3   52.05    7.17
   7   2   3   30.96    6.60
  -7  -2   3   11.39    3.98
  -6  -2   3    0.02    1.99
   6   2   3    3.32    3.28
   5   2   3   18.38    5.49
   5   2   3   29.91    6.06
  -5  -2   3   38.10    6.40
   4   2   3  265.84   16.03
   4   2   3  271.02   16.31
  -4  -2   3  266.62   15.61
   4   2   3  302.74   17.27
   3   2   3  128.63   11.02
  -3  -2   3  128.61   11.08
  -3  -2   3  125.73   10.06
   3   2   3  129.90   11.32
  -2  -2   3  206.74   13.68
   2   2   3  199.23   13.68
   2   2   3  208.80   13.66
   2   2   3  206.33    9.77
  -2  -2   3  192.56   12.09
  -2  -2   3  215.08   14.14
   1   2   3   29.08    5.42
  -1  -2   3   29.21    5.09
  -1  -2   3   35.74    6.19
   1   2   3   34.59    3.93
  -1  -2   3   35.20    5.90
   1   2   3   38.69    6.32
   0  -2   3  416.64   19.92
   0   2   3  409.91   18.17
   0   2   3  392.74   11.98
   0  -2   3  397.01   18.69
   0  -2   3  369.00   16.40
   0   2   3  396.18   19.09
  -1   2   3   31.26    5.16
   1  -2   3   29.07    5.40
  -1   2   3   39.68    6.41
   1  -2   3   33.75    5.64
   1  -2   3   37.23    6.67
  -1   2   3   33.38    3.58
   2  -2   3  185.65   12.18
   2  -2   3  201.39   13.56
  -2   2   3  194.44   13.40
   2  -2   3  204.38   11.65
  -2   2   3  193.26   12.15
   2  -2   3  197.35   14.17
   3  -2   3  130.60   12.05
   3  -2   3  119.96    9.16
  -3   2   3  128.57   10.76
   3  -2   3  127.34   10.34
   3  -2   3  127.23   10.87
  -3   2   3  119.65    9.36
   4  -2   3  262.54   13.77
  -4   2   3  257.86   13.34
   4  -2   3  274.82   17.21
  -4   2   3  259.06   15.21
   4  -2   3  259.48   15.54
  -5   2   3   25.43    5.07
   5  -2   3   26.08    5.23
   5  -2   3   19.46    4.57
  -5   2   3   29.10    4.81
  -6   2   3    6.64    2.47
   6  -2   3    5.18    3.43
   6  -2   3    1.46    2.49
  -7   2   3   29.64    4.64
   7  -2   3   26.39    5.57
   7  -2   3   23.41    5.77
  -8   2   3   52.58    6.10
   8  -2   3   42.15    6.95
   8  -2   3   43.04    6.91
   9  -2   3  102.03   10.91
  -9   2   3  109.22    8.57
  10  -2   3   12.98    4.94
 -10   2   3    8.99    2.93
  11  -2   3    3.45    4.09
 -11   2   3    6.06    2.23
  12  -2   3   10.69    5.27
 -12   2   3   14.12    3.50
  13  -2   3   29.93    7.45
  14  -2   3    5.34    3.78
  15  -2   3   17.60    7.11
  16  -2   3   11.19    6.67
  17  -2   3   -1.68    5.31
  18  -2   3    8.98    6.78
 -20  -2   2    0.39    3.82
 -19  -2   2    3.30    4.15
  19   2   2   15.26    7.57
  18   2   2   17.40    7.94
  17   2   2    0.81    4.92
  16   2   2    5.90    4.66
  15   2   2   39.22    9.12
  14   2   2   52.36    9.86
  13   2   2   70.66   10.80
  12   2   2  169.41   15.39
 -11  -2   2   47.33    7.13
  11   2   2   47.22    8.09
 -10  -2   2   47.74    7.02
  10   2   2   44.93    7.78
  -9  -2   2    6.54    3.28
   9   2   2    7.78    3.46
   9   2   2    5.77    3.89
   8   2   2  105.87   10.56
  -8  -2   2   93.90    8.57
  -7  -2   2  279.76   13.82
   7   2   2  315.70   16.88
  -6  -2   2  184.47   10.62
   6   2   2  192.65   12.74
  -5  -2   2  199.25   10.39
   5   2   2  200.49   12.75
   4   2   2   21.75    4.96
   3   2   2  110.27    8.61
  -3  -2   2  118.20    8.61
  -2  -2   2   85.39    7.45
  -2  -2   2   74.99    6.80
   2   2   2   74.48    6.86
  -1  -2   2   32.38    4.85
   1   2   2   31.31    4.81
  -1  -2   2   31.30    4.53
   1   2   2   27.59    4.26
  -1  -2   2   38.46    4.98
   0  -2   2    9.33    3.04
   0   2   2    6.99    2.76
   0   2   2    5.16    1.40
   0  -2   2   10.06    2.76
   0   2   2    6.14    2.34
  -1   2   2   29.08    4.05
   1  -2   2   28.99    4.31
   1  -2   2   26.98    4.35
  -1   2   2   28.55    4.44
  -1   2   2   23.02    2.23
  -2   2   2   68.45    6.49
   2  -2   2   73.46    6.91
  -2   2   2   68.10    5.62
   2  -2   2   74.39    5.62
   3  -2   2  114.84    8.39
   3  -2   2  111.49    7.39
  -3   2   2  110.18    6.87
  -3   2   2  119.52    8.50
   4  -2   2   26.06    4.39
  -4   2   2   23.15    4.09
   4  -2   2   17.27    3.72
  -4   2   2   15.96    2.84
   5  -2   2  204.73   11.39
   5  -2   2  216.85   11.57
  -5   2   2  205.46    8.94
   6  -2   2  191.07   11.41
  -6   2   2  180.71    8.40
   7  -2   2  301.60   16.50
   7  -2   2  291.44   14.98
   8  -2   2   96.63    9.44
  -8   2   2  102.81   10.08
   8  -2   2   96.24    9.64
   9  -2   2    8.02    3.69
   9  -2   2    2.99    3.21
  -9   2   2    6.23    3.70
  10  -2   2   46.59    7.63
  11  -2   2   50.98    8.15
  12  -2   2  137.14   13.58
  13  -2   2   71.16   10.58
 -14   2   2   67.51    7.26
  14  -2   2   82.07   11.67
 -15   2   2   41.19    6.08
  15  -2   2   45.39    9.49
 -16   2   2    3.02    2.65
  16  -2   2   -7.56    5.82
 -17   2   2    8.53    4.22
  17  -2   2   -1.90    5.03
  18  -2   2    0.81    5.33
  19  -2   2    7.69    6.43
  20  -2   2  -16.90    7.94
 -22  -2   1   24.84    7.67
 -21  -2   1   -8.07    5.12
 -20  -2   1   -2.67    4.55
  20   2   1   -0.61    4.74
  19   2   1    0.07    6.08
 -19  -2   1   -1.05    3.59
  18   2   1   15.81    6.99
 -18  -2   1   15.72    5.81
 -17  -2   1    7.02    4.63
  17   2   1    0.06    5.33
 -16  -2   1    7.41    4.92
  16   2   1   10.06    6.27
 -15  -2   1   45.62    8.20
  15   2   1   33.08    8.18
  14   2   1   85.48   11.63
  13   2   1   85.50   11.02
  12   2   1   59.24    9.03
  11   2   1   86.35    9.86
 -11  -2   1   75.73    8.75
  10   2   1  135.11   12.04
 -10  -2   1  138.06   11.08
   9   2   1  207.93   13.90
  -9  -2   1  203.68   12.62
   8   2   1  156.14   11.35
  -8  -2   1  162.82   10.69
   7   2   1   56.01    7.00
  -7  -2   1   62.77    6.45
   6   2   1  150.80   10.08
  -6  -2   1  146.62    8.77
  -5  -2   1  255.50   10.36
   5   2   1  261.68   12.40
  -4  -2   1  260.53    9.31
   4   2   1  265.86   11.76
  -3  -2   1  343.47    9.38
   3   2   1  330.04   12.40
  -2  -2   1  731.93   16.66
  -1  -2   1 3252.70   33.76
   0  -2   1 9961.86   52.73
   0   2   1 9940.65   48.29
   0  -2   1 9901.19   57.80
   1  -2   1 3182.11   29.99
  -1   2   1 3256.06   30.72
   1  -2   1 3213.21   22.21
  -1   2   1 3265.29   24.84
  -2   2   1  712.73   10.39
  -2   2   1  717.78   14.27
   2  -2   1  724.88   12.88
   2  -2   1  679.50   14.10
  -3   2   1  337.19    6.71
   3  -2   1  327.49   10.03
  -3   2   1  339.38    9.84
   3  -2   1  364.93   10.54
   4  -2   1  248.39    9.93
   5  -2   1  241.63   11.24
   5  -2   1  256.61   11.19
   6  -2   1  149.14    9.22
   6  -2   1  147.13    9.33
   7  -2   1   55.66    6.10
   7  -2   1   58.35    6.62
   8  -2   1  148.42   10.80
   8  -2   1  163.11   10.73
   9  -2   1  198.07   12.18
   9  -2   1  189.96   12.94
  10  -2   1  152.24   11.13
  10  -2   1  140.00   11.80
 -10   2   1  127.59   11.39
 -10   2   1  123.13    8.05
 -11   2   1   79.82    6.95
 -11   2   1   77.30    9.49
  11  -2   1   70.48    9.20
  11  -2   1   78.15    8.63
 -12   2   1   45.74    5.75
  12  -2   1   44.55    8.07
 -13   2   1   95.62    8.42
  13  -2   1   99.21   12.18
  14  -2   1   69.74   10.60
 -14   2   1   80.41    8.46
 -15   2   1   23.15    4.96
  15  -2   1   30.85    8.18
  16  -2   1    0.65    4.48
 -16   2   1    6.45    3.54
  17  -2   1    5.58    4.87
 -17   2   1    4.20    3.43
 -18   2   1   13.44    5.01
  18  -2   1   24.68    8.00
  19  -2   1  -10.14    6.23
 -19   2   1    0.02    2.75
  20  -2   1    5.03    5.95
 -23  -2   0    1.88    4.22
 -22  -2   0    8.33    5.18
  21   2   0    9.97    6.76
 -21  -2   0   -7.34    5.58
  20   2   0  -13.62    6.56
 -20  -2   0    0.50    4.70
  19   2   0    2.67    5.93
 -19  -2   0   -0.66    4.29
 -18  -2   0    4.05    4.92
  18   2   0    1.23    3.82
 -17  -2   0  113.22   13.25
  17   2   0  130.88   15.70
  16   2   0   -3.43    4.87
 -16  -2   0    4.17    4.61
  15   2   0   26.34    6.99
 -15  -2   0   30.50    6.82
 -14  -2   0  109.88   11.57
  14   2   0  117.81   13.21
 -13  -2   0   52.12    8.00
  13   2   0   55.35    8.99
  12   2   0    5.07    3.52
 -12  -2   0   -2.16    3.82
  11   2   0   27.11    6.27
 -11  -2   0   33.14    6.23
 -11  -2   0   23.48    5.18
 -10  -2   0    1.51    3.32
  10   2   0    2.76    3.35
 -10  -2   0    3.45    3.59
   9   2   0    2.05    3.41
   8   2   0  158.25   10.73
   7   2   0    3.43    2.88
   6   2   0  111.34    8.00
   5   2   0  355.38   12.48
   4   2   0  929.21   17.93
   3   2   0  126.54    6.06
   2   2   0 1913.00   19.39
  -2   2   0 1863.54   14.73
  -3   2   0  120.33    4.53
   3  -2   0  113.59    4.24
   4  -2   0  933.88   18.80
  -4   2   0  865.17   13.55
   4  -2   0  884.78   13.49
   5  -2   0  353.90   12.94
   5  -2   0  338.64    9.64
  -5   2   0  335.77    9.53
  -6   2   0  105.90    6.06
   6  -2   0  102.38    8.07
  -7   2   0    4.40    2.29
   7  -2   0    5.82    3.24
  -8   2   0  145.69    8.48
   8  -2   0  150.71   10.84
   9  -2   0   -0.74    3.19
  -9   2   0   -0.98    2.51
  10  -2   0   -1.79    3.34
 -10   2   0    4.39    2.58
  11  -2   0   27.50    5.95
 -11   2   0   31.02    5.25
 -11   2   0   37.05    6.54
  12  -2   0    5.34    4.35
 -12   2   0    5.62    3.45
 -13   2   0   57.26    7.22
  13  -2   0   54.35    9.05
 -14   2   0  114.36   10.49
  14  -2   0  112.61   13.05
 -15   2   0   17.49    4.64
  15  -2   0   21.95    6.82
  16  -2   0    4.24    4.20
 -16   2   0    1.99    3.10
 -17   2   0  104.61   11.32
  17  -2   0  122.38   14.95
 -18   2   0   -1.01    3.21
 -19   2   0    3.50    3.87
 -20   2   0   -3.74    3.89
 -21   2   0    7.11    4.35
 -22  -2  -1    9.69    6.52
 -21  -2  -1   -3.26    4.79
 -20  -2  -1    2.08    3.94
 -19  -2  -1    9.93    5.62
 -18  -2  -1    5.16    3.76
 -17  -2  -1   20.38    6.69
  16   2  -1    4.05    4.63
 -16  -2  -1   -3.10    4.64
 -15  -2  -1   30.80    7.56
  15   2  -1   45.04    9.27
  14   2  -1   87.31   11.26
 -14  -2  -1   67.66   10.36
  13   2  -1   97.59   11.41
 -13  -2  -1   89.65   10.95
  12   2  -1   70.88    9.31
 -12  -2  -1   51.57    8.35
 -11  -2  -1   76.89    9.45
  11   2  -1   66.65    8.51
 -11  -2  -1   82.62    9.40
  10   2  -1  154.21   11.83
 -10  -2  -1  140.53   11.85
   9   2  -1  201.46   12.83
  -9  -2  -1  190.57   13.16
   8   2  -1  163.06   10.75
  -8  -2  -1  164.47   11.74
   7   2  -1   51.92    6.32
  -7  -2  -1   52.27    6.80
   6   2  -1  148.29    9.07
  -6  -2  -1  159.00   10.47
  -5  -2  -1  237.70   11.81
   5   2  -1  286.19   11.21
  -4  -2  -1  234.27   11.06
  -3  -2  -1  341.98   12.27
  -2  -2  -1  766.51   16.73
  -1  -2  -1 3319.55   31.33
   0  -2  -1 9999.00   49.49
   1  -2  -1 3254.45   25.14
  -1   2  -1 3273.42   34.56
  -2   2  -1  716.10   12.74
   2  -2  -1  701.78   14.32
  -2   2  -1  717.02   17.01
   2  -2  -1  709.49   10.36
   3  -2  -1  337.32   10.21
  -3   2  -1  349.15   10.52
  -3   2  -1  329.85   12.22
  -4   2  -1  234.33   10.80
  -4   2  -1  266.34   10.17
   4  -2  -1  248.89    8.96
  -5   2  -1  229.94   11.13
   5  -2  -1  251.23    9.49
  -5   2  -1  261.35   11.19
  -6   2  -1  144.92    9.40
  -6   2  -1  166.45    9.79
  -7   2  -1   57.50    6.43
  -7   2  -1   53.15    6.25
  -8   2  -1  153.43   10.73
  -8   2  -1  160.46   11.04
  -9   2  -1  202.87   12.66
  -9   2  -1  204.97   13.12
 -10   2  -1  121.64   10.47
 -10   2  -1  136.09   11.32
 -11   2  -1   67.68    8.20
 -11   2  -1   82.09    9.57
 -12   2  -1   51.27    7.74
 -13   2  -1   91.89   10.34
 -14   2  -1   80.49   10.12
 -15   2  -1   34.63    7.52
 -16   2  -1    6.19    4.52
 -17   2  -1    1.97    3.78
 -18   2  -1   15.28    6.21
 -19   2  -1    2.80    3.52
 -20   2  -1   -9.29    5.05
 -21   2  -1    0.18    3.54
 -22   2  -1   16.15    6.19
 -20  -2  -2   13.92    6.97
 -19  -2  -2    0.68    4.55
 -18  -2  -2    8.85    5.84
 -17  -2  -2    0.66    5.29
 -16  -2  -2   10.08    5.25
 -15  -2  -2   48.31    9.99
 -14  -2  -2   61.98   10.39
 -13  -2  -2   88.23   11.98
 -12  -2  -2  177.56   16.00
 -11  -2  -2   56.99    9.05
 -10  -2  -2   47.77    8.20
  -9  -2  -2    5.92    2.76
  -9  -2  -2    7.24    4.48
  -8  -2  -2   94.18   10.38
   8   2  -2   90.20    9.20
   7   2  -2  310.83   15.98
  -7  -2  -2  283.02   16.57
  -6  -2  -2  199.90   13.45
   6   2  -2  184.20   12.02
   5   2  -2  179.96   11.46
  -5  -2  -2  207.62   13.14
   4   2  -2   23.52    4.28
  -4  -2  -2   19.89    4.85
  -3  -2  -2  108.37    8.92
   3   2  -2  105.16    8.18
  -2  -2  -2   82.59    7.59
   2   2  -2   66.35    6.43
  -1  -2  -2   30.71    4.63
   1   2  -2   27.66    4.17
   0  -2  -2    8.51    3.02
  -1   2  -2   33.64    5.18
   1  -2  -2   28.16    4.22
  -2   2  -2   70.39    7.54
   2  -2  -2   82.38    7.26
   2  -2  -2   69.87    5.66
   2  -2  -2   76.01    3.91
   3  -2  -2  101.98    8.20
  -3   2  -2  117.57    9.69
   3  -2  -2  112.96    5.47
   4  -2  -2   22.08    4.15
  -4   2  -2   13.38    4.40
   4  -2  -2   21.45    3.00
  -5   2  -2  225.28   11.80
  -5   2  -2  198.57   12.92
   5  -2  -2  201.80   11.35
   6  -2  -2  180.38   11.06
  -6   2  -2  175.13   12.72
  -6   2  -2  194.46   11.72
  -7   2  -2  324.86   17.45
   7  -2  -2  287.00   14.23
  -7   2  -2  297.97   15.24
   8  -2  -2   95.69    8.55
  -8   2  -2  100.65   10.28
  -8   2  -2   90.83    9.03
  -9   2  -2    7.46    3.58
   9  -2  -2    3.48    2.51
  -9   2  -2    1.36    3.58
 -10   2  -2   49.01    7.76
 -10   2  -2   42.35    6.99
  10  -2  -2   40.53    5.95
 -11   2  -2   56.29    9.05
  11  -2  -2   56.64    7.19
 -12   2  -2  182.83   15.59
  12  -2  -2  157.10   12.04
  13  -2  -2   66.79    8.35
 -13   2  -2   66.02   10.39
  14  -2  -2   76.23    9.03
 -14   2  -2   57.25    9.71
 -15   2  -2   40.75    8.64
  15  -2  -2   44.47    7.41
 -16   2  -2   11.06    5.51
  16  -2  -2    1.86    3.19
 -17   2  -2    0.06    4.48
  17  -2  -2    4.28    4.05
  18  -2  -2    9.82    4.35
 -18   2  -2    6.06    5.20
  19  -2  -2    1.99    2.73
 -19   2  -2    3.89    5.34
 -20   2  -2   14.15    6.82
 -21   2  -2   -3.19    5.11
  20   2  -3    0.83    3.52
  19   2  -3    5.97    4.40
 -18  -2  -3   29.42    9.84
  18   2  -3   10.04    5.55
 -17  -2  -3    1.59    5.73
  17   2  -3    5.01    5.03
  16   2  -3    3.69    4.39
 -16  -2  -3    4.53    5.03
 -15  -2  -3    3.06    4.76
  15   2  -3   10.54    5.46
 -14  -2  -3   10.30    6.52
  14   2  -3    2.10    2.80
  13   2  -3   31.79    7.32
 -13  -2  -3   34.48    8.72
 -12  -2  -3   21.29    7.74
  12   2  -3   12.29    4.88
 -11  -2  -3    9.64    5.12
  11   2  -3   -1.09    4.31
 -10  -2  -3   10.52    6.25
  10   2  -3    3.63    3.80
   9   2  -3  108.81   11.37
  -9  -2  -3   95.53   11.98
   9   2  -3   92.12   10.65
   8   2  -3   49.93    8.16
  -8  -2  -3   56.78    9.25
   8   2  -3   45.56    7.10
   7   2  -3   21.42    4.85
  -7  -2  -3   20.97    5.90
   7   2  -3   22.91    6.32
   6   2  -3    7.04    3.85
  -6  -2  -3    7.78    4.50
   6   2  -3   12.57    3.93
  -5  -2  -3   33.32    6.62
   5   2  -3   27.57    6.05
   5   2  -3   31.24    5.73
   4   2  -3  274.08   14.71
  -4  -2  -3  259.06   16.55
   4   2  -3  271.00   16.59
   3   2  -3  113.61    9.36
  -3  -2  -3  124.87   11.46
   2   2  -3  194.65   12.11
  -2  -2  -3  212.17   14.12
  -1  -2  -3   42.59    6.75
   0  -2  -3  388.55   18.04
  -1   2  -3   31.31    6.01
   1  -2  -3   32.07    5.60
  -2   2  -3  198.50   14.25
   2  -2  -3  195.71   12.05
  -3   2  -3  122.99   11.70
   3  -2  -3  114.97   10.60
  -4   2  -3  261.42   17.03
   4  -2  -3  263.28   10.47
   4  -2  -3  270.93   16.16
   5  -2  -3   18.12    3.17
  -5   2  -3   22.02    5.55
   5  -2  -3   18.65    4.79
  -6   2  -3    4.46    3.45
   6  -2  -3    3.74    2.23
   6  -2  -3    2.78    3.02
   7  -2  -3   21.40    4.20
   7  -2  -3   24.99    5.82
  -7   2  -3   11.94    4.94
  -8   2  -3   48.09    8.44
   8  -2  -3   42.35    5.88
   8  -2  -3   46.87    7.30
  -9   2  -3  111.21   12.81
   9  -2  -3  100.17    9.29
   9  -2  -3  102.68   10.78
 -10   2  -3    2.16    4.48
  10  -2  -3   20.14    5.99
  10  -2  -3   11.46    3.93
 -11   2  -3    8.85    4.99
  11  -2  -3    9.69    4.20
  12  -2  -3    9.69    4.24
 -12   2  -3   17.95    6.60
 -13   2  -3   31.17    7.69
  13  -2  -3   32.84    7.24
  14  -2  -3    0.96    3.13
 -14   2  -3    1.31    5.38
  15  -2  -3    3.93    3.76
 -15   2  -3    6.91    5.79
 -16   2  -3    6.99    5.44
  16  -2  -3    4.33    3.70
 -17   2  -3  -11.00    6.36
  17  -2  -3    1.71    3.04
  18  -2  -3    7.39    4.13
 -18   2  -3   12.72    6.93
  19  -2  -3    0.50    2.88
 -19   2  -3   -0.04    4.28
  16   2  -4   13.69    6.05
  15   2  -4    0.85    4.22
 -15  -2  -4    0.41    4.37
  14   2  -4    6.76    4.42
 -14  -2  -4   -5.03    5.31
 -13  -2  -4    3.94    6.82
  13   2  -4   12.48    6.06
 -12  -2  -4   26.74    8.51
  12   2  -4   33.97    8.61
 -11  -2  -4   16.72    7.24
  11   2  -4   14.73    5.82
 -10  -2  -4    2.23    3.98
  10   2  -4    2.14    4.74
  -9  -2  -4    7.41    5.34
   9   2  -4   19.59    6.03
   8   2  -4   23.24    7.26
  -8  -2  -4   14.10    6.40
   7   2  -4    4.70    4.81
   7   2  -4    4.13    3.13
  -7  -2  -4    3.52    4.59
   6   2  -4   63.46    8.33
  -6  -2  -4   59.16   10.14
   6   2  -4   59.77    9.90
  -5  -2  -4   15.39    6.10
   5   2  -4   14.58    4.22
   5   2  -4   13.45    5.93
  -4  -2  -4   12.26    5.62
   4   2  -4    5.57    4.15
   3   2  -4   13.95    5.27
  -3  -2  -4   11.59    4.85
   2   2  -4    2.52    4.55
  -2  -2  -4    3.59    4.20
   1   2  -4    4.00    3.89
  -1  -2  -4    0.70    3.67
   0  -2  -4   81.52    9.95
   1  -2  -4    3.96    3.70
  -2   2  -4    3.59    3.98
  -3   2  -4   12.42    5.84
  -4   2  -4   11.91    5.16
   5  -2  -4   11.65    5.22
  -5   2  -4   16.42    6.65
   6  -2  -4   59.95    6.21
  -6   2  -4   56.73    9.97
   6  -2  -4   59.84    9.55
  -7   2  -4    5.86    4.00
   7  -2  -4    2.80    2.17
   7  -2  -4    5.44    4.87
   8  -2  -4   12.11    3.35
  -8   2  -4   15.08    5.93
   8  -2  -4    8.98    4.99
   9  -2  -4   20.05    5.86
  -9   2  -4   10.78    5.88
 -10   2  -4   -0.06    4.64
  10  -2  -4    0.44    4.24
 -11   2  -4    7.87    6.25
  11  -2  -4   10.19    3.78
 -12   2  -4   18.63    7.15
  12  -2  -4   29.19    7.59
  13  -2  -4    3.34    4.15
 -13   2  -4  -10.84    6.06
  14  -2  -4    4.52    4.94
 -14   2  -4   19.37    7.93
 -15   2  -4    3.37    5.62
  15  -2  -4    1.03    3.65
  16  -2  -4   16.33    5.95
  17  -2  -4   -8.75    5.09
  18  -2  -4   -1.22    3.58
  12   2  -5   11.02    6.43
  11   2  -5   -1.46    4.29
 -11  -2  -5   -2.03    4.90
 -10  -2  -5    2.51    4.76
  10   2  -5    2.14    4.09
   9   2  -5   -0.48    4.42
  -9  -2  -5   18.87    7.41
   8   2  -5   23.54    8.40
  -8  -2  -5   32.79    9.42
  -7  -2  -5    8.51    5.66
   7   2  -5    9.73    6.01
   6   2  -5   23.22    7.70
  -6  -2  -5   29.36    8.51
   5   2  -5   13.23    6.64
  -5  -2  -5   -6.21    5.57
  -4  -2  -5   10.17    5.36
   4   2  -5    5.49    5.53
  -3  -2  -5    7.93    5.73
  -2  -2  -5    2.32    3.50
  -1  -2  -5   16.72    5.82
  -4   2  -5   -4.87    5.07
  -5   2  -5   -0.53    5.84
  -6   2  -5   19.96    6.84
  -7   2  -5   16.03    7.61
  -8   2  -5   28.81    8.02
   9  -2  -5  -13.38    6.27
  -9   2  -5    3.69    5.79
 -10   2  -5   -1.00    4.92
  10  -2  -5    0.65    4.85
 -11   2  -5   -0.04    4.57
  11  -2  -5    3.74    3.85
  12  -2  -5   -2.71    4.87
  13  -2  -5    9.23    5.33
  -6  -2  -6   12.62    6.91
  -5  -2  -6    4.26    5.97
  -4  -2  -6   23.54    8.31
   8   3   6    6.23    6.62
   7   3   6    7.13    5.81
   6   3   6    1.68    4.28
   5   3   6   -5.62    4.96
   4   3   6    4.61    5.09
   3   3   6    9.45    6.30
   2   3   6    1.84    4.90
   1   3   6   -0.04    4.00
  12   3   5   -1.42    4.61
  11   3   5    8.40    6.17
  10   3   5  -12.62    6.95
   9   3   5    0.22    4.11
   8   3   5   22.14    7.46
   7   3   5   19.72    6.91
   7   3   5   39.79    7.15
   6   3   5  -15.35    6.45
   5   3   5   -0.59    4.05
   4   3   5   32.01    8.28
   3   3   5   10.04    5.70
  -2  -3   5   16.97    5.90
  -1  -3   5   32.20    6.89
   0  -3   5   21.78    5.31
   0  -3   5   15.26    5.31
   1  -3   5   36.25    6.76
   1  -3   5   31.24    7.11
   2  -3   5    9.86    4.28
   2  -3   5   10.73    4.92
   3  -3   5   14.52    4.70
   3  -3   5   18.60    5.25
   4  -3   5   29.18    6.10
   4  -3   5   26.80    6.58
   5  -3   5    7.52    4.37
   5  -3   5   12.74    4.98
   6  -3   5   -1.23    3.70
   6  -3   5    0.85    3.63
   7  -3   5   32.25    6.93
   7  -3   5   26.61    7.24
   8  -3   5   15.52    5.01
   8  -3   5   16.53    5.70
   9  -3   5    5.62    3.74
   9  -3   5    6.54    5.12
  10  -3   5   -0.26    3.39
  10  -3   5    2.95    3.83
  11  -3   5    1.82    4.11
  12  -3   5    6.17    4.64
  13  -3   5   13.18    6.43
  14  -3   5   -1.27    4.46
  15  -3   5    2.17    7.30
  15   3   4    1.53    4.83
  14   3   4   20.02    7.89
  13   3   4    2.56    5.29
  12   3   4    1.03    5.25
  11   3   4   11.39    6.27
  10   3   4   10.60    5.44
   9   3   4   24.68    7.39
  -8  -3   4   72.25    9.23
   8   3   4   75.95   11.00
  -7  -3   4   35.24    6.19
   7   3   4   27.70    7.52
   6   3   4   19.72    6.87
   5   3   4    2.60    4.44
   4   3   4   19.28    4.02
   4   3   4   16.90    6.34
   3   3   4    0.92    2.21
  -3  -3   4    1.90    3.10
  -2  -3   4   -0.18    3.32
   2   3   4    0.48    1.79
   1   3   4   10.39    2.51
  -1  -3   4   19.91    5.57
   0   3   4   54.50    4.64
   0  -3   4   65.02    8.61
  -1   3   4   18.49    4.85
   1  -3   4   24.59    4.96
   1  -3   4   20.27    5.25
   2  -3   4    1.40    2.51
   2  -3   4    1.25    3.32
  -2   3   4    0.77    2.52
   3  -3   4    0.52    2.32
  -3   3   4    4.64    3.19
   3  -3   4    1.25    3.10
   4  -3   4   15.28    5.27
  -4   3   4   20.96    5.16
   4  -3   4   20.13    4.81
  -5   3   4    5.82    2.88
   5  -3   4   11.76    5.31
   5  -3   4    4.39    3.32
  -6   3   4   18.10    4.87
   6  -3   4   22.01    6.47
   6  -3   4   14.52    4.94
  -7   3   4   24.31    5.27
   7  -3   4   26.48    6.21
  -8   3   4   82.24    8.66
   8  -3   4   62.09    9.01
   9  -3   4   26.58    6.65
  10  -3   4   10.45    4.96
  11  -3   4    4.70    4.79
  12  -3   4    1.60    4.00
  13  -3   4    1.40    4.31
  14  -3   4   21.12    6.93
  15  -3   4    9.29    6.78
  16  -3   4   -2.41    4.81
  17  -3   4   14.62    7.43
  18   3   3    8.92    7.32
  17   3   3   -0.44    3.76
  16   3   3   -7.78    6.03
  15   3   3   15.02    6.99
  14   3   3    9.29    5.46
  13   3   3   13.99    6.12
  12   3   3   10.21    5.23
  11   3   3   76.67   11.46
 -10  -3   3   76.43    9.07
  10   3   3   63.14    9.90
  -9  -3   3   79.73    8.85
   9   3   3   78.46   10.76
  -8  -3   3   45.49    6.67
   8   3   3   68.16    9.93
  -7  -3   3   -0.76    2.34
   7   3   3   -4.35    4.31
  -6  -3   3   15.59    3.98
   6   3   3   12.64    4.39
   5   3   3  105.04   11.11
   5   3   3  113.66   11.35
  -5  -3   3  127.82   11.32
   4   3   3   82.05    9.55
  -4  -3   3   82.16    9.09
   4   3   3   96.59    9.95
  -3  -3   3   13.99    4.63
   3   3   3    8.68    3.48
   3   3   3    7.87    3.59
  -3  -3   3   13.05    4.31
  -2  -3   3  148.73   12.20
   2   3   3  161.53   11.96
   2   3   3  150.87    7.67
  -2  -3   3  137.64   11.02
   2   3   3  138.80   11.59
  -1  -3   3   -1.49    3.15
   1   3   3    9.42    3.54
  -1  -3   3    4.57    2.97
  -1  -3   3    2.82    2.40
   1   3   3    1.97    1.51
   1   3   3    3.15    2.91
   0   3   3  573.93   22.98
   0  -3   3  520.07   20.83
   0  -3   3  556.77   23.52
   0  -3   3  505.22   21.34
   0   3   3  505.94   11.28
   0   3   3  560.66   20.83
   1  -3   3    4.57    2.84
  -1   3   3    5.05    3.11
   1  -3   3    4.15    3.32
  -1   3   3    4.09    2.95
   1  -3   3    4.87    2.41
   1  -3   3    5.20    2.60
   2  -3   3  138.08   11.13
   2  -3   3  143.96   11.48
  -2   3   3  134.76   11.26
   2  -3   3  140.26    8.98
  -2   3   3  148.33   10.47
   2  -3   3  153.07   12.85
   3  -3   3    8.35    2.82
   3  -3   3    2.95    3.52
   3  -3   3   10.28    4.05
   3  -3   3   10.43    3.69
  -3   3   3    6.28    2.51
  -3   3   3   10.49    3.11
  -4   3   3   90.27    9.25
  -4   3   3   85.50    7.67
   4  -3   3   81.54    8.98
   4  -3   3   78.83    7.70
   4  -3   3   95.80   10.56
  -5   3   3   90.88    7.56
  -5   3   3  119.91   10.41
   5  -3   3  111.87   10.27
   5  -3   3  102.62    9.18
   6  -3   3   11.85    3.82
   6  -3   3    8.68    3.78
  -6   3   3   16.07    3.46
  -7   3   3    6.06    2.51
   7  -3   3    2.12    2.86
   7  -3   3    1.49    2.40
   8  -3   3   55.70    7.81
   8  -3   3   49.67    7.56
  -8   3   3   52.56    5.58
  -9   3   3   70.35    6.45
   9  -3   3   59.90    8.29
   9  -3   3   57.95    8.15
 -10   3   3   62.61    6.12
  10  -3   3   68.80    9.64
  11  -3   3   66.02    9.62
 -11   3   3   57.28    5.84
  12  -3   3   24.73    6.93
  13  -3   3   -3.52    4.35
  14  -3   3   -1.66    4.83
  15  -3   3   22.08    7.22
  16  -3   3    2.03    4.76
  17  -3   3   -3.02    5.27
  18  -3   3   -2.51    4.96
 -20  -3   2    6.08    4.26
  19   3   2   13.80    6.95
 -19  -3   2   19.24    7.24
  18   3   2    7.61    6.23
  17   3   2    3.08    5.42
  16   3   2   10.97    6.10
  15   3   2   20.75    7.83
  14   3   2   43.24    9.25
  13   3   2   70.11   10.73
  12   3   2   38.58    8.26
 -11  -3   2   50.32    7.32
  11   3   2   39.02    7.81
 -10  -3   2  123.30   10.73
  10   3   2  124.28   12.31
  -9  -3   2   94.99    8.94
   9   3   2   95.10   10.73
   8   3   2   21.58    5.51
  -8  -3   2   18.21    4.13
  -7  -3   2   23.24    4.29
   7   3   2   39.61    7.11
   6   3   2   -1.22    3.39
  -6  -3   2    0.55    2.01
  -5  -3   2  484.91   15.24
   5   3   2  466.66   19.74
  -4  -3   2  129.31    7.41
   4   3   2  144.90   10.43
   4   3   2  130.99   10.62
  -3  -3   2  674.49   21.07
   3   3   2  694.26   21.21
  -2  -3   2   10.76    3.76
   2   3   2   16.16    3.87
   1   3   2  868.97   21.55
  -1  -3   2  799.54   22.41
   0   3   2  130.69    8.11
   0   3   2  111.17    8.50
   0  -3   2  127.32    9.05
   0  -3   2  123.43    8.42
   1  -3   2  836.36   22.85
   1  -3   2  829.36   21.71
  -1   3   2  854.72   22.69
   1  -3   2  857.89   16.33
  -1   3   2  836.84   19.13
   2  -3   2   15.09    2.71
   2  -3   2   16.66    3.91
   2  -3   2   18.34    3.80
  -2   3   2   15.54    3.58
  -2   3   2   13.73    2.84
  -3   3   2  646.95   15.46
   3  -3   2  644.59   16.48
   3  -3   2  635.56   19.63
  -3   3   2  653.27   19.68
  -4   3   2  127.72    8.85
   4  -3   2  125.86    8.72
  -4   3   2  126.73    6.67
   4  -3   2  131.39    8.28
   5  -3   2  523.48   17.10
  -5   3   2  488.56   12.55
  -5   3   2  515.21   17.23
   5  -3   2  495.67   17.40
  -6   3   2    2.34    1.40
   6  -3   2   -2.34    2.71
   6  -3   2    2.51    2.27
   6  -3   2    4.81    3.23
   7  -3   2   20.55    4.90
   7  -3   2   22.61    4.81
  -7   3   2   21.91    2.89
   8  -3   2   16.46    4.48
   8  -3   2   23.65    5.11
   9  -3   2   94.59    9.69
   9  -3   2   93.24    9.84
  -9   3   2   98.64   10.49
  10  -3   2  109.48   10.95
  11  -3   2   50.44    8.26
  12  -3   2   30.96    7.30
  13  -3   2   62.37   10.43
 -13   3   2   64.86    6.28
  14  -3   2   38.74    8.33
 -14   3   2   29.43    4.63
 -15   3   2   13.66    3.74
  15  -3   2   13.47    6.69
 -16   3   2    1.81    2.60
  16  -3   2    3.10    4.63
  17  -3   2   13.84    6.47
  18  -3   2    6.99    5.92
  19  -3   2   12.46    7.80
  20  -3   2    0.87    4.76
 -22  -3   1  -13.12    6.01
 -21  -3   1    4.59    4.94
  20   3   1   -3.67    4.64
 -20  -3   1   -8.66    5.18
  19   3   1    9.82    5.68
 -19  -3   1   12.20    5.57
  18   3   1   27.26    8.09
 -18  -3   1   22.84    7.04
 -17  -3   1    7.93    5.44
  17   3   1   15.83    6.54
 -16  -3   1   15.80    6.05
  16   3   1    9.68    5.47
  15   3   1   47.11    9.68
  14   3   1   15.11    5.75
  13   3   1   -8.74    5.49
  12   3   1    8.28    4.50
 -12  -3   1    6.75    3.52
 -11  -3   1   65.26    8.09
  11   3   1   60.10    8.57
 -10  -3   1  163.31   11.92
  10   3   1  156.77   12.85
   9   3   1  306.15   16.97
  -9  -3   1  312.40   15.52
  -8  -3   1  289.77   13.99
   8   3   1  291.50   15.87
   7   3   1  309.95   15.44
  -7  -3   1  302.59   13.25
   6   3   1   47.03    6.45
  -6  -3   1   45.73    5.12
   5   3   1   67.42    6.97
  -5  -3   1   72.52    5.57
  -4  -3   1 1299.85   19.87
   4   3   1 1337.82   27.19
   3   3   1 1379.36   26.17
  -3  -3   1 1360.44   17.42
  -2  -3   1 3426.74   22.02
  -2  -3   1 3394.91   39.55
  -1  -3   1 1024.48   21.05
   1   3   1  968.03   17.80
   0  -3   1 4495.11   43.37
   0   3   1 4608.77   33.86
   1  -3   1  970.50   10.91
   1  -3   1 1001.32   20.75
   1  -3   1  994.22   16.51
  -1   3   1  981.26   13.56
  -2   3   1 3311.68   20.73
   2  -3   1 3335.94   30.23
   2  -3   1 3353.19   26.28
  -2   3   1 3384.56   31.31
  -3   3   1 1302.47   19.24
   3  -3   1 1274.12   18.98
   3  -3   1 1314.91   19.59
   4  -3   1 1309.11   25.36
   4  -3   1 1276.59   21.97
   4  -3   1 1270.13   19.19
   5  -3   1   67.68    6.17
   5  -3   1   62.06    5.82
   6  -3   1   40.22    5.46
  -6   3   1   45.71    2.86
   6  -3   1   49.28    5.64
   7  -3   1  304.40   13.69
  -7   3   1  282.71    7.91
   7  -3   1  302.15   14.25
   8  -3   1  269.20   13.40
   8  -3   1  264.18   14.23
  -8   3   1  253.62    8.51
  -9   3   1  301.27   10.38
   9  -3   1  277.42   15.50
   9  -3   1  303.75   14.93
  10  -3   1  133.20   11.67
  10  -3   1  137.40   10.67
 -10   3   1  154.87   12.51
 -10   3   1  124.50    7.52
  11  -3   1   49.41    8.04
  11  -3   1   51.61    6.87
 -11   3   1   48.88    5.09
  12  -3   1   13.44    4.50
  12  -3   1    4.79    4.09
 -12   3   1    5.57    2.27
 -13   3   1   -1.05    2.64
  13  -3   1    4.11    3.89
  14  -3   1    6.16    5.60
 -14   3   1   10.45    3.28
  15  -3   1   38.54    8.42
 -15   3   1   36.88    5.82
  16  -3   1   10.82    5.53
 -16   3   1   17.12    4.53
  17  -3   1   20.03    7.41
 -17   3   1   13.12    4.00
  18  -3   1    0.37    4.55
 -18   3   1   15.17    4.40
  19  -3   1    6.14    5.71
  20  -3   1   -8.72    7.00
 -23  -3   0    4.20    5.90
 -22  -3   0  -11.19    6.23
 -21  -3   0   -2.21    4.68
  21   3   0    0.24    3.89
 -20  -3   0   -0.18    4.96
  20   3   0   -8.98    6.17
  19   3   0   -7.43    5.95
 -19  -3   0   -3.39    4.87
  18   3   0   35.26    8.77
 -18  -3   0   46.24    8.88
  17   3   0   56.12   10.80
 -17  -3   0   64.53   10.41
  16   3   0    0.18    4.55
 -16  -3   0   -2.69    4.15
  15   3   0   20.81    6.36
 -15  -3   0   22.25    6.54
 -14  -3   0   26.89    7.06
  14   3   0   22.63    6.32
  13   3   0   93.07   11.35
 -13  -3   0   88.84   10.89
  12   3   0   94.11   10.93
 -12  -3   0   95.91   10.60
 -11  -3   0  160.75   12.83
 -11  -3   0  151.00   12.24
  11   3   0  151.52   12.64
 -10  -3   0  538.62   21.93
  10   3   0  502.99   21.27
   9   3   0  258.71   14.38
  -9  -3   0  227.78   13.51
  -8  -3   0   11.21    3.54
   8   3   0   12.62    3.78
   7   3   0    1.14    2.43
  -7  -3   0    2.27    2.29
   6   3   0  102.20    7.91
  -6  -3   0  109.66    7.74
   5   3   0  284.88   11.37
  -5  -3   0  291.79   11.39
   4   3   0 3512.87   35.94
  -4  -3   0 3501.30   35.83
   3   3   0    4.57    2.08
   2   3   0  876.56   14.34
  -1  -3   0  334.88    9.55
   0  -3   0 5512.24   36.09
   1  -3   0  334.40    9.07
   2  -3   0  830.02   11.41
  -3   3   0    6.27    1.49
   3  -3   0    4.46    1.27
  -4   3   0 3277.71   26.37
   4  -3   0 3198.68   25.62
  -5   3   0  264.13    8.44
   5  -3   0  265.03    8.28
  -6   3   0   88.93    5.66
   6  -3   0  100.54    8.02
   6  -3   0   98.81    5.64
   7  -3   0    1.36    1.90
   7  -3   0    3.63    3.69
  -7   3   0    0.31    1.75
  -8   3   0    8.20    2.58
   8  -3   0   10.41    4.31
  -9   3   0  209.43   10.56
   9  -3   0  221.76   14.17
 -10   3   0  477.22   16.66
  10  -3   0  498.93   22.01
  11  -3   0  153.99   13.03
 -11   3   0  138.75    9.79
 -11   3   0  169.71   13.29
  12  -3   0   94.05   10.75
 -12   3   0   87.29    8.24
 -13   3   0   91.18    8.77
  13  -3   0   83.25   11.28
 -14   3   0   17.23    4.68
  14  -3   0   16.37    5.93
 -15   3   0   19.33    5.31
  15  -3   0   11.94    5.23
 -16   3   0   -0.13    2.84
 -17   3   0   60.77    8.63
 -18   3   0   31.13    6.60
 -19   3   0    3.89    4.29
 -20   3   0    2.16    3.41
 -22  -3  -1  -12.48    6.45
 -21  -3  -1   -1.01    5.90
 -20  -3  -1    7.78    5.92
 -19  -3  -1    7.06    5.27
 -18  -3  -1   10.62    6.73
  17   3  -1   23.24    7.69
 -17  -3  -1   -0.70    5.09
  16   3  -1   14.12    6.82
 -16  -3  -1    5.09    4.74
 -15  -3  -1   42.34    8.53
  15   3  -1   36.64    8.11
 -14  -3  -1    8.55    5.14
  14   3  -1   16.18    5.93
  13   3  -1   -1.22    4.53
 -13  -3  -1    0.24    4.46
  12   3  -1    4.70    3.30
 -12  -3  -1    9.31    4.48
 -11  -3  -1   55.46    8.18
  11   3  -1   47.68    7.22
 -10  -3  -1  129.42   11.57
 -10  -3  -1  150.78   12.35
  10   3  -1  129.95   10.87
  -9  -3  -1  303.64   17.14
   9   3  -1  295.90   15.37
   8   3  -1  279.79   13.86
  -8  -3  -1  305.89   16.22
  -7  -3  -1  293.12   15.06
   7   3  -1  313.39   13.66
  -6  -3  -1   54.28    6.78
   6   3  -1   52.91    5.62
  -5  -3  -1   73.72    7.34
   5   3  -1   61.82    5.27
   4   3  -1 1302.71   20.38
  -4  -3  -1 1261.68   26.15
  -3  -3  -1 1386.51   25.34
  -2  -3  -1 3406.62   36.46
  -1  -3  -1  979.90   17.67
   0  -3  -1 4591.04   33.88
  -1   3  -1  934.62   16.70
  -1   3  -1  952.62   11.02
   1  -3  -1  976.34   13.80
   2  -3  -1 3289.45   21.08
  -2   3  -1 3315.42   26.23
  -2   3  -1 3386.80   37.82
  -2   3  -1 3275.61   30.36
  -3   3  -1 1370.28   24.96
  -3   3  -1 1330.61   19.76
   3  -3  -1 1326.19   19.85
  -4   3  -1 1254.15   25.08
  -4   3  -1 1327.96   22.15
   4  -3  -1 1277.83   19.68
  -5   3  -1   68.71    6.40
   5  -3  -1   68.82    4.98
  -5   3  -1   75.14    6.14
   6  -3  -1   48.60    4.35
  -6   3  -1   46.89    5.75
  -6   3  -1   40.71    5.03
   7  -3  -1  300.57   10.86
  -7   3  -1  299.11   13.90
  -7   3  -1  298.89   14.01
  -8   3  -1  262.56   13.88
  -8   3  -1  281.84   14.34
  -9   3  -1  322.87   16.38
  -9   3  -1  310.06   15.48
 -10   3  -1  136.17   11.06
 -10   3  -1  143.11   11.59
 -11   3  -1   58.55    7.67
 -11   3  -1   54.31    7.85
 -12   3  -1   -0.07    3.11
 -13   3  -1   -3.83    3.83
 -14   3  -1   11.59    4.64
 -15   3  -1   48.21    8.04
 -16   3  -1   16.00    5.42
 -17   3  -1    9.01    5.11
 -18   3  -1   14.36    5.23
 -19   3  -1    7.96    4.70
 -20   3  -1    5.12    4.35
 -21   3  -1    1.44    3.91
 -22   3  -1  -11.37    5.73
 -20  -3  -2   -3.45    5.40
 -19  -3  -2   11.17    7.02
 -18  -3  -2    3.46    5.42
 -17  -3  -2    2.25    5.16
 -16  -3  -2    3.56    4.07
 -15  -3  -2   14.30    6.43
 -14  -3  -2   37.29    8.22
 -13  -3  -2   62.46   10.27
 -12  -3  -2   44.44    8.77
 -11  -3  -2   46.02    8.31
 -10  -3  -2  105.28   11.50
  -9  -3  -2   84.45   10.03
   9   3  -2   84.67    9.75
   8   3  -2   20.68    5.09
  -8  -3  -2   17.95    5.40
  -7  -3  -2   27.26    5.84
   7   3  -2   25.18    5.14
   6   3  -2    2.21    2.69
  -6  -3  -2   -1.09    3.00
  -5  -3  -2  479.51   19.76
   5   3  -2  472.63   19.22
  -4  -3  -2  139.63   10.51
   4   3  -2  117.92    9.29
   3   3  -2  671.59   20.81
  -3  -3  -2  702.35   21.86
   2   3  -2   12.94    3.61
  -2  -3  -2   15.19    3.91
  -1  -3  -2  832.49   21.73
   1   3  -2  826.89   22.47
   0  -3  -2  114.97    8.00
   1  -3  -2  835.03   19.52
  -1   3  -2  843.73   22.36
  -2   3  -2   12.79    3.72
   2  -3  -2   13.55    2.89
  -2   3  -2   13.95    3.74
  -3   3  -2  712.69   23.24
   3  -3  -2  635.73   10.93
   3  -3  -2  655.58   19.63
  -4   3  -2  143.43   10.91
   4  -3  -2  120.17    8.77
  -5   3  -2  482.92   20.22
  -5   3  -2  502.29   17.20
   5  -3  -2  484.23   17.31
  -6   3  -2    1.57    1.99
  -6   3  -2   -2.65    3.48
   6  -3  -2    1.47    2.38
   7  -3  -2   27.54    4.66
  -7   3  -2   25.91    5.66
  -7   3  -2   22.10    4.57
  -8   3  -2   20.24    4.76
  -8   3  -2   17.77    5.11
   8  -3  -2   13.95    3.74
   9  -3  -2   94.64    8.55
  -9   3  -2   87.62    9.16
  -9   3  -2   77.91    9.42
  10  -3  -2  114.20    9.55
 -10   3  -2  112.94   10.69
 -10   3  -2  110.99   11.74
  11  -3  -2   44.95    6.27
 -11   3  -2   67.05    9.45
 -12   3  -2   25.77    6.45
  12  -3  -2   30.15    5.55
 -13   3  -2   70.92   10.49
  13  -3  -2   63.07    7.85
 -14   3  -2   27.74    7.17
  14  -3  -2   32.51    5.92
 -15   3  -2   10.60    5.62
  15  -3  -2   15.89    4.77
 -16   3  -2    3.56    4.68
  16  -3  -2   -5.47    3.37
  17  -3  -2    8.15    3.93
 -17   3  -2   19.00    6.52
  18  -3  -2    9.75    4.17
 -18   3  -2   -0.22    4.22
 -19   3  -2    6.82    4.28
  19  -3  -2    4.17    3.39
 -20   3  -2   -7.57    5.64
 -21   3  -2   -7.10    5.47
  19   3  -3   10.84    5.42
  18   3  -3   10.63    5.51
 -18  -3  -3   -4.98    6.32
  17   3  -3    0.55    3.32
 -17  -3  -3   -1.07    4.76
  16   3  -3    7.45    4.72
 -16  -3  -3    0.44    4.59
 -15  -3  -3   -0.07    4.48
  15   3  -3   19.98    6.14
  14   3  -3    2.27    3.65
 -14  -3  -3   14.60    6.86
 -13  -3  -3   18.61    7.24
  13   3  -3    6.28    4.26
 -12  -3  -3    9.92    5.64
  12   3  -3   14.08    5.53
  11   3  -3   56.12    9.25
 -11  -3  -3   72.78   11.65
 -10  -3  -3   73.85   11.17
  10   3  -3   61.02    9.51
   9   3  -3   73.15    9.75
  -9  -3  -3   58.17   10.28
   8   3  -3   60.32    9.16
  -8  -3  -3   55.72    9.09
   8   3  -3   57.60    8.24
   7   3  -3    2.08    2.84
   7   3  -3    1.42    3.35
   6   3  -3   10.93    3.74
   6   3  -3   13.99    4.74
  -6  -3  -3   13.73    5.38
   5   3  -3  103.95   10.08
   5   3  -3  111.43   10.95
  -5  -3  -3  104.17   11.00
   4   3  -3   80.73    9.42
  -4  -3  -3   95.75   10.34
   4   3  -3   90.38    8.99
   3   3  -3    9.62    3.26
  -3  -3  -3   17.90    5.05
   2   3  -3  144.05   12.18
   2   3  -3  144.66   10.95
  -2  -3  -3  124.68   11.04
   1   3  -3    1.79    3.74
  -1  -3  -3   -0.22    3.10
   0   3  -3  548.84   22.76
   0  -3  -3  510.91   20.48
  -1   3  -3    6.43    4.13
   1  -3  -3    1.71    2.40
   2  -3  -3  131.76    9.77
  -2   3  -3  137.69   12.20
  -3   3  -3    9.60    4.35
   4  -3  -3   87.51    5.33
   4  -3  -3   94.49    9.55
  -4   3  -3   77.02    9.45
   5  -3  -3  107.36    6.54
  -5   3  -3   94.81   10.80
   5  -3  -3  108.00   10.19
   6  -3  -3   10.45    2.62
  -6   3  -3   12.11    4.52
   6  -3  -3   15.56    4.53
  -7   3  -3   -3.06    4.94
   7  -3  -3    1.75    2.01
   7  -3  -3   -2.56    2.84
   8  -3  -3   53.82    7.98
  -8   3  -3   50.72    8.90
   8  -3  -3   44.36    5.64
  -9   3  -3   62.28   10.03
   9  -3  -3   77.15    9.36
   9  -3  -3   61.54    7.04
 -10   3  -3   71.23   11.08
  10  -3  -3   57.60    8.40
  11  -3  -3   51.22    8.16
 -11   3  -3   68.12   10.82
  12  -3  -3   10.65    4.63
 -12   3  -3    8.92    5.22
 -13   3  -3   13.27    6.84
  13  -3  -3    5.11    3.50
 -14   3  -3   10.63    6.03
  14  -3  -3    0.48    3.21
 -15   3  -3    6.95    6.03
  15  -3  -3    8.33    4.17
 -16   3  -3    5.66    6.03
  16  -3  -3    3.85    3.39
 -17   3  -3    6.80    5.92
  17  -3  -3    0.13    2.93
 -18   3  -3   11.78    6.60
  18  -3  -3    6.10    4.26
 -19   3  -3   13.01    6.65
  16   3  -4    4.96    5.55
 -15  -3  -4   11.32    6.65
  15   3  -4   20.88    7.78
 -14  -3  -4   10.21    6.97
  14   3  -4   13.23    6.32
  13   3  -4    2.56    4.96
 -13  -3  -4   -5.40    6.87
 -12  -3  -4    0.24    4.63
  12   3  -4    1.49    5.07
  11   3  -4    3.89    5.64
 -11  -3  -4    7.89    5.18
 -10  -3  -4   17.64    6.84
  10   3  -4   -0.57    4.52
  -9  -3  -4   26.25    7.76
   9   3  -4   26.83    7.30
  -8  -3  -4   85.54   12.48
   8   3  -4   83.91   11.96
  -7  -3  -4   26.43    7.65
   7   3  -4   26.15    6.78
  -6  -3  -4   19.98    6.89
   6   3  -4   20.86    5.88
   6   3  -4   17.67    6.21
  -5  -3  -4    5.49    5.47
   5   3  -4   12.20    4.24
   5   3  -4    6.45    4.24
  -4  -3  -4   27.11    6.99
   4   3  -4   18.10    5.11
   4   3  -4   14.36    5.66
  -3  -3  -4    0.88    3.80
   3   3  -4    3.04    4.13
   2   3  -4   -0.50    3.93
  -2  -3  -4   -2.65    4.50
  -1  -3  -4    6.45    3.70
   1   3  -4   29.42    7.37
   0  -3  -4   53.60    8.13
   1  -3  -4   25.36    5.40
  -3   3  -4   -2.19    4.28
  -4   3  -4   18.36    6.01
  -5   3  -4    7.21    4.70
  -6   3  -4   26.02    7.24
   6  -3  -4    9.64    4.22
   6  -3  -4   23.41    3.46
   7  -3  -4   28.92    6.99
   7  -3  -4   32.42    4.53
  -7   3  -4   24.68    7.10
  -8   3  -4   70.18   11.32
   8  -3  -4   73.61   10.86
  -9   3  -4   23.17    7.57
   9  -3  -4   28.40    7.17
  10  -3  -4    8.07    4.90
 -10   3  -4    5.27    5.55
 -11   3  -4    2.49    5.07
  11  -3  -4    0.02    3.23
 -12   3  -4    4.68    5.14
  12  -3  -4   -6.80    4.31
 -13   3  -4    7.54    5.38
  13  -3  -4    4.64    3.08
 -14   3  -4   26.95    9.57
  14  -3  -4   16.46    5.64
  15  -3  -4    8.40    4.94
 -15   3  -4   27.15    8.59
  16  -3  -4   12.98    5.92
  17  -3  -4   13.45    5.77
 -11  -3  -5    1.35    4.17
  11   3  -5    8.37    6.05
 -10  -3  -5   -2.86    5.47
  10   3  -5   -4.00    5.01
  -9  -3  -5   10.52    5.79
   9   3  -5   10.30    6.73
  -8  -3  -5   23.37    8.39
   8   3  -5   11.83    5.07
  -7  -3  -5   18.23    8.07
   7   3  -5   28.38    8.83
  -6  -3  -5    7.96    6.03
   6   3  -5   -0.09    4.11
  -5  -3  -5    0.50    5.01
   5   3  -5    1.31    3.59
   4   3  -5   27.48    8.05
  -4  -3  -5   29.30    7.83
  -3  -3  -5    8.74    5.27
   3   3  -5   19.11    6.95
  -2  -3  -5   15.63    5.82
  -1  -3  -5   29.30    7.80
  -6   3  -5    4.63    5.36
  -7   3  -5   31.02    9.33
  -8   3  -5   10.62    6.34
  -9   3  -5    7.98    6.19
  10  -3  -5   -1.25    3.63
 -10   3  -5   -2.78    5.22
  11  -3  -5    8.94    4.98
 -11   3  -5    7.39    6.34
  12  -3  -5    8.94    5.51
  13  -3  -5    7.81    4.02
  14  -3  -5   -4.18    4.44
  -6  -3  -6   -1.23    4.50
  -5  -3  -6  -12.62    6.65
  -4  -3  -6   -8.59    5.42
  -3  -3  -6    5.27    5.14
   7   4   6   18.71    7.59
   6   4   6    1.90    4.92
   5   4   6    4.90    5.40
   4   4   6   -3.10    4.72
   3   4   6    9.31    6.52
   2   4   6    4.72    5.36
  12   4   5   -6.08    5.66
  11   4   5   15.06    7.43
  10   4   5    5.82    4.76
   9   4   5   -1.23    3.96
   8   4   5    5.93    4.87
   7   4   5   11.46    6.14
   6   4   5   22.87    7.26
   5   4   5   20.97    7.46
   4   4   5   11.06    5.71
   3   4   5    2.54    4.92
  -2  -4   5    0.29    4.13
  -1  -4   5   18.61    6.12
  -1  -4   5   27.42    5.53
   0  -4   5   69.35   10.76
   0  -4   5   74.44    8.59
   1  -4   5   21.18    4.81
   1  -4   5   23.92    6.67
   2  -4   5   -0.74    3.63
   2  -4   5   -0.07    2.86
   3  -4   5    1.62    3.19
   3  -4   5    0.17    2.75
   4  -4   5    4.05    4.31
   4  -4   5   -0.09    2.91
   5  -4   5   25.47    5.86
   5  -4   5   43.63    8.83
   6  -4   5   17.99    6.21
   6  -4   5   11.94    5.46
   7  -4   5    6.32    5.46
   7  -4   5   11.48    4.39
   8  -4   5    5.47    4.42
   8  -4   5    9.55    4.81
   9  -4   5   -1.44    3.63
   9  -4   5   13.86    6.32
  10  -4   5    1.81    5.49
  10  -4   5    2.84    4.26
  11  -4   5    9.42    5.20
  11  -4   5   15.65    7.37
  12  -4   5    3.78    4.74
  13  -4   5   10.73    5.95
  14  -4   5    5.88    4.96
  15   4   4   14.19    7.61
  14   4   4   23.02    7.78
  13   4   4   -3.72    4.39
  12   4   4   10.30    5.93
  11   4   4    3.08    4.83
  10   4   4   39.46    8.99
   9   4   4    5.33    5.42
   8   4   4   -2.93    4.33
  -8  -4   4   11.80    4.15
  -7  -4   4   67.25    7.93
   7   4   4   83.55   11.63
  -6  -4   4   61.45    7.46
   6   4   4   55.73    9.77
   5   4   4   18.14    6.65
   4   4   4   85.48    7.39
   4   4   4   78.16   10.78
  -3  -4   4   12.86    5.49
   3   4   4   12.02    3.04
  -2  -4   4   28.01    6.56
   2   4   4   33.41    3.76
  -1  -4   4    5.62    4.18
   1   4   4    6.34    1.70
   0  -4   4    8.39    3.26
   0  -4   4    1.55    3.04
   0   4   4    8.77    3.87
   1  -4   4    6.36    4.13
  -1   4   4    1.94    2.78
   1  -4   4    8.83    3.54
  -2   4   4   25.97    5.47
   2  -4   4   38.30    7.45
   2  -4   4   32.53    5.07
  -3   4   4   18.78    4.88
   3  -4   4   19.50    5.81
   3  -4   4   12.09    3.85
   4  -4   4   88.63   11.00
   4  -4   4   84.98    8.63
  -4   4   4   85.79    9.05
   5  -4   4   11.83    4.11
  -5   4   4   11.94    3.82
   5  -4   4    3.34    4.22
  -6   4   4   62.28    7.52
   6  -4   4   64.75    9.71
   6  -4   4   67.84    8.31
   7  -4   4   86.57    9.79
   7  -4   4   70.40   10.60
  -7   4   4   79.21    8.05
   8  -4   4    2.23    3.43
   9  -4   4   17.01    5.66
  10  -4   4   32.01    7.30
  11  -4   4   12.16    5.07
  12  -4   4   11.24    6.36
  13  -4   4   -0.33    3.70
  14  -4   4   13.95    6.36
  15  -4   4   28.20    8.70
  16  -4   4   10.23    5.16
  17  -4   4    9.62    6.49
  17   4   3    1.14    5.33
  16   4   3   24.86    8.31
  15   4   3    8.37    5.38
  14   4   3   -0.98    4.87
  13   4   3   -3.65    4.77
  12   4   3   17.20    6.28
 -11  -4   3   39.20    6.91
  11   4   3   25.56    7.61
  10   4   3    8.18    5.93
 -10  -4   3    9.22    3.98
   9   4   3   45.28    8.83
  -9  -4   3   48.93    6.93
   8   4   3   34.72    7.45
  -8  -4   3   35.88    5.82
  -7  -4   3   29.84    4.98
   7   4   3   30.91    7.26
   6   4   3   46.26    7.89
  -6  -4   3   55.73    6.28
   5   4   3  135.96   12.79
   5   4   3  128.72   11.72
  -5  -4   3  101.09    7.80
  -5  -4   3  112.21   11.06
  -4  -4   3   59.18    8.05
   4   4   3   66.11    8.28
  -4  -4   3   55.33    8.15
   3   4   3   41.04    6.54
  -3  -4   3   50.09    7.57
  -3  -4   3   43.28    7.35
  -2  -4   3   15.70    4.64
   2   4   3   20.13    4.52
   2   4   3   15.87    4.15
  -2  -4   3   30.21    5.93
  -1  -4   3   12.85    4.28
   1   4   3   14.49    1.94
   1   4   3   13.51    3.98
   1   4   3   21.78    5.38
  -1  -4   3   19.65    4.77
   0  -4   3   77.63    9.22
   0  -4   3   77.39    8.70
   0   4   3   77.04    7.93
   0  -4   3   75.42    8.26
   0   4   3   66.88    8.18
   0  -4   3   63.25    5.53
   1  -4   3   13.01    3.96
  -1   4   3   18.89    4.31
   1  -4   3   15.56    4.87
   1  -4   3   18.38    4.79
   1  -4   3   18.01    3.37
  -1   4   3   15.44    4.24
   2  -4   3   24.05    5.79
  -2   4   3   22.15    4.17
   2  -4   3   17.36    5.16
   2  -4   3   20.90    4.77
  -2   4   3   28.62    5.77
   2  -4   3   19.30    3.35
  -3   4   3   42.76    5.51
   3  -4   3   43.96    6.89
   3  -4   3   38.96    4.88
   3  -4   3   39.90    6.38
  -3   4   3   35.39    5.97
   3  -4   3   42.70    7.21
  -4   4   3   56.78    5.97
  -4   4   3   45.58    6.56
   4  -4   3   53.95    7.26
   4  -4   3   65.06    6.65
   4  -4   3   53.17    7.89
  -5   4   3  108.83    9.90
   5  -4   3  112.92   10.32
   5  -4   3  108.11    8.85
  -5   4   3  109.94    7.94
   6  -4   3   48.27    6.97
  -6   4   3   49.65    5.33
   6  -4   3   48.79    6.45
  -7   4   3   29.73    3.96
   7  -4   3   37.78    6.43
   7  -4   3   38.26    6.32
   8  -4   3   25.80    5.51
  -8   4   3   27.94    3.85
   8  -4   3   33.62    6.03
   9  -4   3   52.80    7.89
   9  -4   3   48.49    7.39
  -9   4   3   58.02    5.31
 -10   4   3   18.08    3.23
  10  -4   3   16.00    5.20
  10  -4   3    6.75    3.45
 -11   4   3   26.30    3.72
  11  -4   3   27.31    6.97
  12  -4   3   23.39    6.82
  13  -4   3   -1.16    4.50
  14  -4   3    6.78    5.47
  15  -4   3    3.78    5.14
  16  -4   3   13.82    6.38
  17  -4   3    4.35    4.70
  18  -4   3   12.96    7.35
 -21  -4   2   14.25    7.26
 -20  -4   2    1.47    5.44
  19   4   2    0.11    4.96
  18   4   2   20.79    8.35
  17   4   2    7.65    5.42
  16   4   2   52.62   10.38
  15   4   2   12.79    6.08
  14   4   2   90.64   12.55
  13   4   2   44.58    9.27
  12   4   2  200.60   17.05
  11   4   2    4.59    5.22
 -11  -4   2    3.10    3.17
 -10  -4   2  108.35    9.88
  10   4   2  102.66   11.70
  -9  -4   2   15.00    3.93
   9   4   2   12.00    5.01
  -8  -4   2    3.11    1.95
   8   4   2    5.18    5.09
   7   4   2  477.68   21.78
  -7  -4   2  485.81   17.05
  -6  -4   2   34.35    4.57
   6   4   2   38.39    6.58
   6   4   2   27.81    5.58
   5   4   2  226.48   14.27
   5   4   2  245.27   14.19
  -5  -4   2  207.88    9.58
   4   4   2  486.29   20.11
   4   4   2  523.41   19.46
  -4  -4   2  470.99   12.94
  -3  -4   2   75.29    4.85
  -3  -4   2   77.04    8.16
   3   4   2   80.69    7.57
  -2  -4   2   49.69    6.40
   2   4   2   58.02    6.12
   1   4   2   97.53    7.52
  -1  -4   2   77.39    7.76
   0  -4   2  519.98   10.39
   0   4   2  551.19   18.43
   0  -4   2  515.54   19.09
   0   4   2  553.14   16.29
   1  -4   2   90.88    7.37
  -1   4   2   80.04    7.11
  -1   4   2   88.47    6.25
   1  -4   2   74.70    7.67
   1  -4   2   81.67    4.63
  -2   4   2   49.30    4.52
   2  -4   2   49.80    6.60
   2  -4   2   50.17    5.66
  -2   4   2   49.91    5.73
   2  -4   2   53.47    4.28
  -3   4   2   74.59    4.99
   3  -4   2   80.74    7.02
  -3   4   2   75.97    6.91
   3  -4   2   81.56    5.79
   4  -4   2  481.46   16.70
  -4   4   2  509.88   17.10
   4  -4   2  472.43   14.93
  -4   4   2  483.66   11.67
  -5   4   2  233.94   11.54
   5  -4   2  238.82   14.41
   5  -4   2  214.27   10.89
   5  -4   2  223.64   11.61
  -5   4   2  202.28    7.15
   6  -4   2   35.28    5.22
   6  -4   2   30.59    5.68
  -6   4   2   29.99    2.80
   6  -4   2   35.00    4.92
   7  -4   2  497.87   17.64
  -7   4   2  473.08   10.36
   7  -4   2  530.21   22.41
   7  -4   2  489.79   19.08
  -8   4   2    2.01    1.11
   8  -4   2   -3.83    3.10
   8  -4   2    1.07    1.95
   8  -4   2    0.48    2.65
  -9   4   2   14.76    2.08
   9  -4   2   17.97    4.70
   9  -4   2   15.96    4.42
  10  -4   2  110.40   11.10
 -11   4   2    0.33    1.35
  11  -4   2   -0.90    3.41
 -12   4   2  191.27    8.48
  12  -4   2  188.21   15.74
  13  -4   2   37.54    8.24
 -13   4   2   42.87    4.50
  14  -4   2   82.16   11.50
 -14   4   2   83.07    6.43
  15  -4   2   13.42    6.62
 -15   4   2   11.00    2.97
  16  -4   2   32.38    8.53
  17  -4   2    4.39    4.18
  18  -4   2    4.18    5.42
  19  -4   2    8.05    5.73
 -22  -4   1   -8.94    5.81
 -21  -4   1    2.10    4.81
  20   4   1   -2.41    5.05
 -20  -4   1  -10.69    5.79
 -19  -4   1   11.19    6.01
  19   4   1   -3.28    5.81
  18   4   1    9.77    6.58
 -18  -4   1   13.99    6.25
 -17  -4   1   22.82    6.95
  17   4   1   21.14    7.32
  16   4   1   21.58    7.72
  15   4   1   16.33    6.32
  14   4   1   78.15   11.11
  13   4   1   29.42    7.39
 -12  -4   1   32.01    6.43
  12   4   1   29.95    7.10
 -11  -4   1   19.37    4.79
  11   4   1   23.83    5.90
 -10  -4   1   57.91    7.34
  10   4   1   69.32    8.66
  -9  -4   1  227.25   13.18
   9   4   1  239.86   15.33
  -8  -4   1  105.37    8.37
   8   4   1  128.83   11.06
  -7  -4   1  353.96   14.17
   7   4   1  354.83   16.88
  -6  -4   1  178.54    9.33
   6   4   1  169.52   11.33
  -5  -4   1  110.99    6.76
   5   4   1  121.66    9.03
  -4  -4   1  249.88    8.70
   4   4   1  260.22   12.64
  -3  -4   1    9.81    1.64
  -3  -4   1   10.06    3.54
  -2  -4   1 2149.76   16.11
  -2  -4   1 2251.59   34.85
  -1  -4   1 2022.57   32.29
   1   4   1 2097.00   20.48
   0  -4   1 2716.95   36.82
   0   4   1 2656.57   19.37
   1  -4   1 2022.78   32.33
   2  -4   1 2116.66   23.94
  -2   4   1 2092.48   25.08
   2  -4   1 2114.95   20.77
   3  -4   1    9.14    2.73
   3  -4   1    9.60    1.92
  -3   4   1   10.84    2.17
   3  -4   1    9.36    2.27
   4  -4   1  235.16   11.15
  -4   4   1  238.95    8.15
   4  -4   1  238.33    9.84
   4  -4   1  242.09    8.26
   5  -4   1  112.48    8.07
   5  -4   1  118.18    6.05
   5  -4   1  117.24    7.81
   6  -4   1  158.37    9.79
   6  -4   1  165.67   10.08
  -7   4   1  288.92    6.34
   7  -4   1  316.34   14.25
  -8   4   1  106.82    4.79
   8  -4   1  110.51    9.53
   8  -4   1  109.98    8.70
   9  -4   1  208.12   13.69
  -9   4   1  205.56    7.52
   9  -4   1  220.12   12.64
  10  -4   1   56.55    8.00
 -10   4   1   55.18    8.04
 -10   4   1   56.82    4.63
  10  -4   1   59.13    7.08
 -11   4   1   17.40    3.02
  11  -4   1   18.38    4.28
  11  -4   1   20.51    5.40
 -12   4   1   36.29    4.63
  12  -4   1   37.64    7.57
  12  -4   1   37.45    6.23
  13  -4   1   27.41    6.12
  13  -4   1   25.01    6.75
 -13   4   1   21.67    3.96
  14  -4   1   80.12   11.30
 -14   4   1   68.10    6.75
  15  -4   1    1.73    4.44
 -15   4   1   10.91    3.35
  16  -4   1   12.42    5.66
 -16   4   1   15.21    3.82
 -17   4   1   20.03    4.76
  17  -4   1    6.91    6.03
  18  -4   1   14.06    7.41
  19  -4   1   -4.90    6.75
  20  -4   1  -12.99    6.86
 -22  -4   0   -6.51    6.49
  21   4   0   10.32    5.88
 -21  -4   0    2.27    5.49
 -20  -4   0   -1.55    5.66
  20   4   0    7.37    6.10
  19   4   0    0.11    3.63
 -19  -4   0   -7.45    5.47
  18   4   0    0.06    5.46
 -18  -4   0    4.61    6.16
  17   4   0   -2.58    5.25
 -17  -4   0  -10.16    5.60
  16   4   0    6.14    5.11
 -16  -4   0   13.73    6.65
  15   4   0   91.86   12.04
 -15  -4   0   82.92   11.39
  14   4   0    2.56    3.52
 -14  -4   0    4.59    4.42
  13   4   0    8.22    4.28
 -13  -4   0    8.13    5.01
  12   4   0   36.05    7.30
  11   4   0   74.88    9.27
 -11  -4   0   83.23    9.22
  10   4   0   71.11    8.44
 -10  -4   0   80.30    8.90
   9   4   0  132.88   10.65
  -9  -4   0  133.90   10.47
   8   4   0  260.20   14.03
  -8  -4   0  269.77   13.99
   7   4   0  241.63   12.42
  -7  -4   0  248.87   12.59
   6   4   0   83.40    7.21
  -6  -4   0   78.31    6.80
   5   4   0   17.67    3.39
  -5  -4   0   18.69    3.30
  -4  -4   0   21.84    3.46
   4   4   0   20.05    3.37
   3   4   0  323.92   10.54
   2   4   0 2654.78   27.39
  -1  -4   0   -2.38    2.12
   0  -4   0 1264.36   19.81
   1  -4   0   -1.31    2.17
   3  -4   0  317.96    8.33
  -4   4   0   20.26    2.36
   4  -4   0   18.10    2.36
  -4   4   0   25.62    3.87
  -5   4   0   17.38    2.51
  -5   4   0   19.87    3.89
   5  -4   0   16.13    2.40
  -6   4   0   75.07    5.09
  -6   4   0   73.65    6.86
   6  -4   0   77.81    4.90
  -7   4   0  235.03    9.51
   7  -4   0  234.68    9.10
   8  -4   0  251.21   10.34
  -8   4   0  243.91   10.45
  -9   4   0  120.50    7.89
  -9   4   0  124.19   10.45
 -10   4   0   66.66    6.34
 -10   4   0   81.68    9.09
 -11   4   0   67.86    6.80
 -11   4   0   71.38    8.79
 -12   4   0   28.62    5.05
 -13   4   0   12.39    3.67
 -14   4   0    1.86    2.60
 -15   4   0   77.28    8.77
 -16   4   0    1.82    3.50
 -17   4   0    5.42    3.78
 -18   4   0   -2.27    3.13
 -19   4   0    3.65    3.39
 -21  -4  -1   -7.93    5.86
 -20  -4  -1  -21.07    8.02
 -19  -4  -1    1.22    4.70
  19   4  -1    6.45    6.30
 -18  -4  -1   12.33    6.73
  18   4  -1   14.21    6.95
 -17  -4  -1   27.00    7.37
  17   4  -1   20.75    7.65
  16   4  -1   19.68    6.87
 -16  -4  -1    7.00    5.90
  15   4  -1    1.64    4.18
 -15  -4  -1   13.99    5.71
  14   4  -1   92.37   11.46
 -14  -4  -1   85.32   11.54
  13   4  -1   35.87    7.89
 -13  -4  -1   23.78    6.54
 -12  -4  -1   26.28    6.62
  12   4  -1   39.53    7.13
 -11  -4  -1   18.26    5.58
  11   4  -1   18.21    5.31
  10   4  -1   51.27    7.17
 -10  -4  -1   50.59    7.83
 -10  -4  -1   52.34    7.57
   9   4  -1  214.81   12.99
  -9  -4  -1  217.17   14.62
   8   4  -1  113.68    8.99
  -8  -4  -1  112.06   10.27
  -7  -4  -1  341.46   16.62
   7   4  -1  354.68   14.27
   6   4  -1  167.39    9.14
  -6  -4  -1  163.00   10.93
  -5  -4  -1  110.45    8.72
   5   4  -1  116.08    6.82
   4   4  -1  241.70    8.63
  -4  -4  -1  259.15   12.24
   3   4  -1   11.21    1.95
  -3  -4  -1    8.68    2.88
   2   4  -1 2098.08   16.15
  -2  -4  -1 2150.24   29.93
  -1  -4  -1 2131.33   27.41
   0   4  -1 2600.43   30.08
   0  -4  -1 2641.86   27.46
   1  -4  -1 2091.26   20.99
  -1   4  -1 2055.08   25.03
  -1   4  -1 2042.22   15.33
   1  -4  -1 2108.59   16.29
  -2   4  -1 2044.87   24.40
  -2   4  -1 2129.78   20.62
   2  -4  -1 2109.27   17.44
  -3   4  -1    8.79    2.03
  -3   4  -1    9.58    3.04
  -4   4  -1  244.56   11.41
   4  -4  -1  239.25    8.46
  -4   4  -1  256.41    9.79
   5  -4  -1  119.85    6.21
  -5   4  -1  108.78    7.22
  -5   4  -1  113.26    8.26
   6  -4  -1  167.57    7.48
  -6   4  -1  168.23    9.81
  -6   4  -1  153.49    9.79
   7  -4  -1  323.01   10.95
  -7   4  -1  344.82   15.00
  -7   4  -1  324.89   14.74
   8  -4  -1  108.78    6.65
  -8   4  -1  110.53    9.27
  -8   4  -1  106.20    8.94
  -9   4  -1  221.85   13.27
   9  -4  -1  215.21    9.79
  -9   4  -1  207.68   13.21
 -10   4  -1   57.13    7.22
 -10   4  -1   49.17    7.00
 -11   4  -1   24.68    5.33
 -11   4  -1   21.55    5.20
 -12   4  -1   26.41    5.40
 -13   4  -1   17.21    5.36
 -14   4  -1   71.25    9.34
 -15   4  -1    8.39    4.63
 -16   4  -1   13.71    5.64
 -17   4  -1   26.72    7.15
 -18   4  -1   19.59    6.45
 -19   4  -1    6.30    4.55
 -20   4  -1    0.87    3.93
 -21   4  -1   -4.85    4.46
 -20  -4  -2   -1.55    5.71
 -19  -4  -2   17.44    7.32
 -18  -4  -2    8.83    6.23
 -17  -4  -2   -2.80    4.87
 -16  -4  -2   46.30    9.95
 -15  -4  -2   10.56    6.89
 -14  -4  -2   91.31   12.57
 -13  -4  -2   39.17    8.61
 -12  -4  -2  215.95   17.58
 -11  -4  -2   -2.16    4.37
 -10  -4  -2  112.33   12.04
   9   4  -2    9.58    4.07
  -9  -4  -2   22.61    5.77
   8   4  -2    1.22    2.60
  -8  -4  -2    4.96    3.70
   7   4  -2  469.89   21.45
  -7  -4  -2  484.95   21.67
  -6  -4  -2   40.42    6.82
   6   4  -2   32.14    5.77
   5   4  -2  215.47   13.49
  -5  -4  -2  232.47   14.06
   4   4  -2  454.28   18.69
  -4  -4  -2  489.79   19.46
   3   4  -2   83.23    8.16
  -3  -4  -2   88.23    8.11
  -2  -4  -2   60.42    6.65
   2   4  -2   47.15    6.10
   1   4  -2   75.36    7.48
  -1  -4  -2   78.77    7.06
   1   4  -2   77.61    7.57
   0   4  -2  498.90   17.93
   0  -4  -2  534.49   16.53
   1  -4  -2   84.10    6.28
  -1   4  -2   86.81    7.46
  -2   4  -2   54.48    6.12
   2  -4  -2   55.77    4.94
   3  -4  -2   74.46    5.20
  -3   4  -2   76.14    8.29
  -4   4  -2  473.26   19.78
   4  -4  -2  453.76   16.53
  -4   4  -2  480.04   15.21
   5  -4  -2  207.23   11.35
  -5   4  -2  219.12   13.95
  -5   4  -2  212.06   10.91
  -6   4  -2   34.19    6.32
  -6   4  -2   29.78    4.66
   6  -4  -2   31.61    4.92
   7  -4  -2  501.68   18.17
  -7   4  -2  504.33   19.19
  -7   4  -2  454.35   20.88
  -8   4  -2    0.61    2.32
   8  -4  -2    3.17    2.64
  -8   4  -2    1.86    3.26
  -9   4  -2   16.99    5.25
   9  -4  -2   14.38    3.63
  -9   4  -2   14.84    4.57
  10  -4  -2  113.55    9.36
 -10   4  -2  110.49   11.30
 -10   4  -2  103.64   10.54
 -11   4  -2    3.26    3.24
  11  -4  -2   -1.20    2.23
  12  -4  -2  203.44   13.12
 -12   4  -2  187.18   15.91
 -13   4  -2   63.51    9.79
  13  -4  -2   37.78    6.03
 -14   4  -2   86.02   11.50
  14  -4  -2   94.18    9.55
  15  -4  -2   11.59    3.83
 -15   4  -2   17.27    6.56
 -16   4  -2   40.34    8.75
  16  -4  -2   26.25    5.66
 -17   4  -2    5.44    4.74
  17  -4  -2    5.18    3.10
 -18   4  -2   14.71    6.51
  18  -4  -2   10.73    4.11
 -19   4  -2    5.58    5.07
 -20   4  -2    3.41    4.55
 -21   4  -2    6.82    6.45
  18   4  -3   11.21    5.70
 -17  -4  -3    1.16    4.53
  17   4  -3   15.80    5.77
  16   4  -3   31.87    7.96
 -16  -4  -3   21.36    8.75
 -15  -4  -3   10.06    5.92
  15   4  -3   15.78    6.10
 -14  -4  -3    2.38    5.55
  14   4  -3    4.55    5.18
 -13  -4  -3    5.23    6.21
  13   4  -3    2.43    3.96
 -12  -4  -3   12.46    5.33
  12   4  -3   25.95    7.10
 -11  -4  -3   30.28    8.16
  11   4  -3   37.69    8.15
 -10  -4  -3    7.89    4.33
  10   4  -3   13.51    5.27
  -9  -4  -3   57.13    9.34
   9   4  -3   43.83    8.11
  -8  -4  -3   34.61    7.65
   8   4  -3   35.96    7.26
   7   4  -3   28.27    5.97
  -7  -4  -3   26.04    6.67
   7   4  -3   31.02    6.71
   6   4  -3   59.44    8.13
  -6  -4  -3   57.39    8.77
   6   4  -3   50.70    8.07
   5   4  -3  125.59   11.96
  -5  -4  -3  114.34   11.78
   5   4  -3   97.59   10.17
  -4  -4  -3   54.50    8.13
   4   4  -3   46.89    7.10
   4   4  -3   49.41    7.69
  -3  -4  -3   37.62    6.65
   3   4  -3   31.04    5.77
   3   4  -3   40.49    7.30
   2   4  -3   22.49    4.92
   2   4  -3   27.55    6.08
  -2  -4  -3   21.82    5.29
   1   4  -3   17.18    4.74
  -1  -4  -3   14.45    4.26
   0  -4  -3   65.34    7.54
   0   4  -3   76.23    8.96
   1  -4  -3   21.38    4.55
  -1   4  -3   18.08    5.60
   2  -4  -3   27.00    4.70
  -3   4  -3   31.87    6.49
  -4   4  -3   59.49    8.57
  -5   4  -3   99.47   11.30
   5  -4  -3  102.86    5.58
  -6   4  -3   51.31    8.61
   6  -4  -3   46.67    7.19
   6  -4  -3   46.56    4.50
   7  -4  -3   35.05    4.61
  -7   4  -3   38.74    7.83
   7  -4  -3   24.84    5.66
   8  -4  -3   36.38    6.84
  -8   4  -3   27.26    6.95
   8  -4  -3   25.36    4.28
  -9   4  -3   54.26    9.23
  -9   4  -3   62.50    8.46
   9  -4  -3   53.65    7.94
 -10   4  -3   16.16    6.05
  10  -4  -3   11.33    4.46
  11  -4  -3   33.40    6.73
 -11   4  -3   35.29    8.51
 -12   4  -3   30.94    8.51
  12  -4  -3   15.26    5.09
 -13   4  -3   -4.39    4.52
  13  -4  -3    5.34    3.80
 -14   4  -3   -2.49    4.26
  14  -4  -3    5.23    3.59
 -15   4  -3   12.26    6.17
  15  -4  -3    6.54    3.83
 -16   4  -3   17.23    6.97
  16  -4  -3   20.99    5.77
 -17   4  -3    5.95    6.19
  17  -4  -3    0.65    2.41
 -18   4  -3    4.05    4.90
 -19   4  -3    1.36    4.00
 -15  -4  -4    0.04    5.82
  15   4  -4    7.37    5.11
 -14  -4  -4   30.87    9.62
  14   4  -4   14.15    5.73
 -13  -4  -4   -3.89    6.73
  13   4  -4    0.88    4.48
 -12  -4  -4    4.87    4.63
  12   4  -4    7.35    4.33
  11   4  -4    4.29    4.37
 -11  -4  -4    5.62    5.23
 -10  -4  -4   46.09   10.63
  10   4  -4   51.18    9.49
  -9  -4  -4    6.82    5.75
   9   4  -4    6.82    5.09
   8   4  -4    7.48    5.14
  -8  -4  -4    0.39    4.61
   7   4  -4   84.04   11.78
  -7  -4  -4   86.86   12.20
  -6  -4  -4   61.47   10.27
   6   4  -4   60.73    9.97
  -5  -4  -4   24.84    7.06
   5   4  -4   10.04    5.66
   4   4  -4   88.80   11.68
  -4  -4  -4   77.70   10.80
  -3  -4  -4   18.76    6.25
   3   4  -4    9.79    4.83
  -2  -4  -4   34.13    7.17
   2   4  -4   40.51    8.37
  -1  -4  -4    5.79    3.87
   1   4  -4    5.11    4.15
   0  -4  -4   10.43    4.35
   0   4  -4    7.48    3.87
   1  -4  -4    6.89    4.28
   2  -4  -4   40.38    6.86
  -5   4  -4   14.73    6.36
  -6   4  -4   54.33   10.06
  -7   4  -4   80.19   12.39
   8  -4  -4    7.63    4.37
  -8   4  -4   10.03    4.87
  -9   4  -4   14.01    7.04
   9  -4  -4    7.72    4.74
 -10   4  -4   19.91    7.56
  10  -4  -4   37.21    7.87
 -11   4  -4    8.70    5.95
  11  -4  -4    4.88    3.70
 -12   4  -4    3.08    5.34
  12  -4  -4    1.27    4.07
 -13   4  -4   -5.14    5.81
  13  -4  -4    0.65    3.13
 -14   4  -4   19.48    7.15
  14  -4  -4   27.33    7.37
 -15   4  -4   16.48    7.83
  15  -4  -4    7.93    4.59
  16  -4  -4   -4.59    3.87
 -11  -4  -5   10.28    6.84
  11   4  -5    4.46    6.36
 -10  -4  -5   13.88    7.45
  10   4  -5   -0.76    3.61
  -9  -4  -5    3.39    6.67
   9   4  -5    9.45    5.95
   8   4  -5   12.33    6.91
  -8  -4  -5   -1.46    4.79
   7   4  -5   18.30    7.30
  -7  -4  -5   17.36    6.52
  -6  -4  -5   23.26    7.74
   6   4  -5   12.79    6.27
  -5  -4  -5   27.96    7.80
   5   4  -5   30.67    8.98
  -4  -4  -5    2.30    4.42
   4   4  -5   11.48    6.76
  -3  -4  -5    1.09    3.78
   3   4  -5   19.37    7.67
  -2  -4  -5    1.46    4.61
   2   4  -5    5.46    4.22
  -1  -4  -5   28.84    7.30
   0  -4  -5   70.09   10.47
  -7   4  -5   22.89    7.41
  -8   4  -5    2.23    5.42
  -9   4  -5  -13.84    6.97
 -10   4  -5    2.80    4.31
  13  -4  -5  -11.65    5.66
  14  -4  -5   13.99    6.01
  -6  -4  -6  -10.62    6.52
  -5  -4  -6   -3.32    5.25
  -4  -4  -6   -5.12    4.98
  -3  -4  -6    0.07    4.85
   5   5   6   15.83    7.17
   4   5   6   -3.06    5.22
   3   5   6    0.74    4.64
   2   5   6    0.37    4.94
   2  -5   6   -2.01    3.72
   3  -5   6    5.79    5.81
   4  -5   6    0.61    3.28
   5  -5   6    0.96    4.28
   6  -5   6    4.81    4.13
   7  -5   6   -2.14    3.46
   8  -5   6    5.73    4.83
  11   5   5   15.70    7.37
  10   5   5   12.98    6.86
   9   5   5   17.12    7.48
   8   5   5    4.64    5.29
   7   5   5   12.96    6.49
   6   5   5   12.75    5.58
   5   5   5   10.62    6.41
   4   5   5    0.65    4.76
  -3  -5   5   24.88    6.73
  -2  -5   5    5.53    4.88
  -1  -5   5    6.78    3.59
  -1  -5   5    6.10    3.32
   0  -5   5   39.83    8.63
   0  -5   5   38.00    5.93
   1  -5   5   13.53    5.73
   1  -5   5    8.48    3.39
   2  -5   5    8.26    4.50
   2  -5   5    5.84    3.00
   3  -5   5   25.36    7.02
   3  -5   5   20.79    4.72
   4  -5   5    3.02    2.75
   4  -5   5    0.83    3.58
   5  -5   5    5.34    3.30
   5  -5   5    6.80    4.22
   6  -5   5   10.08    4.70
   6  -5   5    1.25    2.78
   7  -5   5    5.05    4.17
   7  -5   5    9.88    3.63
   8  -5   5   25.62    7.91
   8  -5   5   19.65    5.86
   9  -5   5    2.29    3.61
   9  -5   5    7.17    4.70
  10  -5   5   11.92    6.41
  10  -5   5   16.61    5.46
  11  -5   5    1.62    4.31
  11  -5   5   12.04    5.44
  12  -5   5    9.75    4.99
  12  -5   5   11.91    6.14
  15   5   4   15.24    7.35
  14   5   4   16.37    7.83
  13   5   4    0.42    5.03
  12   5   4   11.63    6.80
  11   5   4    4.26    5.44
  10   5   4   15.57    6.84
   9   5   4   28.73    8.11
   8   5   4    7.67    5.12
  -7  -5   4    8.33    3.08
   7   5   4    3.41    4.57
   6   5   4   11.39    6.43
  -6  -5   4   10.52    3.48
   5   5   4   71.38   11.06
  -5  -5   4   76.30    7.24
   4   5   4    6.67    2.52
   3   5   4   -0.42    1.44
  -3  -5   4    1.77    4.20
  -2  -5   4   24.03    6.25
   2   5   4   26.26    2.60
  -1  -5   4   22.74    4.07
  -1  -5   4   18.80    5.82
   0  -5   4  120.94   12.70
   0  -5   4  120.28    8.46
   0   5   4  118.18   11.48
   1  -5   4   26.67    4.26
   1  -5   4   23.17    6.19
  -1   5   4   26.37    5.95
   2  -5   4   36.71    5.18
   2  -5   4   34.02    7.08
  -2   5   4   32.92    6.01
  -3   5   4    7.41    3.63
   3  -5   4    5.53    4.50
   3  -5   4   -0.20    2.32
   4  -5   4   11.21    3.63
  -4   5   4   10.54    3.74
   4  -5   4   14.63    5.90
  -5   5   4   68.23    7.69
   5  -5   4   63.22    9.88
   5  -5   4   74.88    7.96
  -6   5   4   14.74    3.83
   6  -5   4   13.79    5.31
   6  -5   4   19.41    4.87
   7  -5   4    7.76    4.63
   7  -5   4    5.03    3.56
   8  -5   4   12.88    4.81
   9  -5   4   32.92    6.71
  10  -5   4   16.07    5.51
  11  -5   4   -2.21    4.11
  12  -5   4   -1.82    4.83
  13  -5   4    1.18    4.37
  14  -5   4    9.38    5.71
  15  -5   4    4.46    5.03
  16  -5   4    6.47    5.70
  17  -5   4   -6.56    5.47
  17   5   3   11.10    6.75
  16   5   3   -0.65    5.33
  15   5   3   19.06    7.72
  14   5   3    4.98    5.66
  13   5   3   -0.63    5.34
  12   5   3   -5.09    6.06
 -11  -5   3  111.71   10.80
  11   5   3  104.39   13.44
 -10  -5   3   19.72    4.63
  10   5   3   14.74    6.27
   9   5   3   14.62    6.06
  -9  -5   3   16.20    4.22
   8   5   3  144.48   14.28
  -8  -5   3  135.23   10.30
  -7  -5   3  122.95    9.09
   7   5   3  134.71   13.40
   6   5   3  163.76   14.67
  -6  -5   3  132.92    8.90
  -5  -5   3    8.16    2.51
   5   5   3    9.57    4.59
  -4  -5   3   13.86    3.02
   4   5   3   15.72    4.74
  -4  -5   3   17.09    5.33
  -3  -5   3   94.49   10.43
  -3  -5   3   76.10    9.42
   3   5   3   77.33    8.63
  -2  -5   3   11.63    4.04
   2   5   3   18.50    5.12
   2   5   3    9.42    3.28
  -2  -5   3   10.63    5.09
   1   5   3   13.40    4.09
  -1  -5   3    9.84    4.37
  -1  -5   3   11.61    4.31
   1   5   3   14.10    4.05
   0   5   3  131.93   10.14
   0  -5   3  154.26   13.18
   0   5   3  150.23   12.04
   0  -5   3  117.85   11.00
   0  -5   3  131.74    6.89
  -1   5   3    9.66    3.52
   1  -5   3    9.05    4.22
   1  -5   3    7.41    3.65
  -1   5   3    8.39    3.72
   1  -5   3    8.04    2.27
   1  -5   3    2.36    2.16
   2  -5   3    6.49    2.12
  -2   5   3    6.60    2.89
   2  -5   3    8.94    4.26
  -2   5   3    4.64    2.86
   2  -5   3   11.35    3.61
   3  -5   3   87.38    8.96
  -3   5   3  100.19    9.64
   3  -5   3   83.27    6.71
   3  -5   3   75.93    9.27
  -3   5   3   80.80    7.06
  -4   5   3   12.04    2.91
   4  -5   3    7.50    4.90
   4  -5   3    8.31    3.24
  -4   5   3    9.12    3.56
   4  -5   3    5.73    2.69
  -5   5   3    6.52    2.38
   5  -5   3    9.36    4.39
  -5   5   3    5.71    2.89
   5  -5   3    5.36    3.08
   5  -5   3   12.88    3.72
  -6   5   3  147.79   11.57
   6  -5   3  172.55   12.64
   6  -5   3  139.74   10.41
  -6   5   3  143.08    8.04
  -7   5   3  121.84    7.02
   7  -5   3  128.59   11.02
   7  -5   3  137.71   10.91
   8  -5   3  127.82   11.10
   8  -5   3  138.19   11.78
  -8   5   3  132.37    6.91
  -9   5   3   10.97    2.12
   9  -5   3   12.61    4.37
   9  -5   3    9.82    4.33
  10  -5   3   21.42    6.01
  10  -5   3   15.17    4.39
 -10   5   3   16.94    2.43
  11  -5   3  124.30   12.83
 -11   5   3  102.79    5.14
  12  -5   3    7.67    4.42
  13  -5   3    2.03    4.00
  14  -5   3    4.37    3.85
  15  -5   3   10.71    5.73
  16  -5   3   -9.53    5.75
  17  -5   3    3.39    4.77
  18  -5   3  -14.39    7.19
 -21  -5   2    1.75    4.35
  19   5   2   19.00    7.22
  18   5   2   25.64    8.74
  17   5   2   12.90    6.38
  16   5   2   -0.22    4.76
  15   5   2   38.91    8.75
  14   5   2   26.23    7.34
  13   5   2    6.16    4.79
  12   5   2   43.18    8.90
 -12  -5   2   32.40    6.21
 -11  -5   2  154.28   12.20
  11   5   2  154.82   14.91
  10   5   2   49.95    8.85
 -10  -5   2   56.19    7.28
  -9  -5   2  203.47   12.50
   9   5   2  200.60   15.61
  -8  -5   2  124.20    9.22
   8   5   2  120.55   11.87
   7   5   2  153.97   12.72
  -7  -5   2  144.35    9.14
  -6  -5   2   88.56    6.60
   6   5   2   87.25    9.58
  -5  -5   2  358.27   11.80
   5   5   2  339.42   17.99
  -4  -5   2   97.44    5.58
  -4  -5   2  105.96    9.93
  -3  -5   2  539.54   10.97
  -3  -5   2  574.59   22.02
   3   5   2  562.85   19.91
  -2  -5   2  298.00    6.73
  -2  -5   2  332.16   16.59
   2   5   2  338.90   14.60
  -1  -5   2  693.34   23.31
   1   5   2  688.40   19.61
   0  -5   2  867.93   26.15
   0   5   2  870.81   20.59
  -1   5   2  663.15   20.18
   1  -5   2  627.14   10.71
   1  -5   2  670.43   23.17
  -1   5   2  663.69   16.92
   2  -5   2  367.45   14.28
   2  -5   2  315.35   16.35
  -2   5   2  343.36   14.56
   2  -5   2  332.75    9.42
  -2   5   2  320.84   10.86
   3  -5   2  557.78   21.88
  -3   5   2  572.14   13.07
   3  -5   2  576.44   17.90
  -3   5   2  566.50   18.32
   3  -5   2  564.60   14.06
   4  -5   2  118.53   10.38
   4  -5   2  100.04    7.67
  -4   5   2   98.25    7.69
   4  -5   2   97.66    6.86
  -4   5   2  105.11    5.18
  -5   5   2  333.02    7.76
  -5   5   2  345.85   14.14
   5  -5   2  358.99   14.36
   5  -5   2  361.96   14.10
   5  -5   2  388.52   18.56
   6  -5   2  101.42    9.82
   6  -5   2   99.73    7.78
   6  -5   2   92.95    7.83
   7  -5   2  131.94   11.46
   7  -5   2  147.28    9.47
   7  -5   2  151.17   10.69
   8  -5   2  111.17    8.46
   8  -5   2  117.27   10.36
   8  -5   2  114.31   10.82
   9  -5   2  200.03   14.56
   9  -5   2  174.45   11.04
   9  -5   2  202.52   14.04
  10  -5   2   45.62    7.59
  10  -5   2   49.71    5.88
  11  -5   2  135.94   12.90
 -11   5   2  128.24    4.39
 -11   5   2  122.69    4.29
 -12   5   2   45.23    3.13
  12  -5   2   57.80    9.25
 -12   5   2   39.33    2.93
  13  -5   2    6.82    4.04
 -13   5   2    9.69    1.82
  14  -5   2    5.93    4.68
 -14   5   2   12.86    2.25
  15  -5   2   43.13    9.22
  16  -5   2    4.61    5.03
  17  -5   2    3.67    5.47
  18  -5   2    9.90    6.12
  19  -5   2    3.30    5.33
 -22  -5   1   14.86    7.17
 -21  -5   1   11.10    6.52
  20   5   1    7.89    5.36
 -20  -5   1   23.00    8.35
  19   5   1    7.91    8.29
 -19  -5   1    5.97    4.66
  18   5   1  -10.30    6.16
 -18  -5   1   18.50    7.08
  17   5   1   25.27    8.15
  16   5   1    9.01    5.47
  15   5   1    7.80    5.46
  14   5   1  172.27   16.16
  13   5   1  227.40   18.08
 -12  -5   1   17.53    4.81
  12   5   1   14.27    5.86
  11   5   1   82.44   10.04
 -11  -5   1   87.25    9.38
  10   5   1   61.43    8.55
 -10  -5   1   50.15    6.76
   9   5   1  106.66   10.69
  -9  -5   1  119.08    9.68
  -8  -5   1  113.38    9.12
   8   5   1  110.75   10.41
  -7  -5   1   76.87    6.82
   7   5   1   76.32    8.40
   6   5   1  218.48   12.94
  -6  -5   1  189.98    9.68
   5   5   1  255.93   13.49
  -5  -5   1  253.81   10.06
  -4  -5   1  372.22   10.56
   4   5   1  372.08   15.78
  -3  -5   1  679.08   12.05
  -3  -5   1  709.01   21.58
  -2  -5   1    7.81    3.85
   2   5   1   14.39    2.47
   1   5   1  496.83   11.57
  -1  -5   1  515.87   17.66
   0   5   1 2508.66   23.28
   0  -5   1 2532.84   38.58
   1  -5   1  468.98   16.97
   2  -5   1    9.31    2.71
   2  -5   1    6.67    3.21
  -3   5   1  690.78   14.25
   3  -5   1  674.38   19.09
   4  -5   1  350.35    9.64
  -4   5   1  362.12   10.03
   4  -5   1  372.43   12.40
   4  -5   1  373.57   14.54
   5  -5   1  229.96   11.80
   5  -5   1  239.91    8.11
   5  -5   1  245.74   11.17
   6  -5   1  171.29    7.06
   6  -5   1  192.05   10.87
   6  -5   1  172.71   10.45
   7  -5   1   73.30    4.92
   7  -5   1   63.84    7.13
   7  -5   1   71.46    7.11
   8  -5   1  107.25    9.49
   8  -5   1  100.41    8.37
   9  -5   1  117.92   10.60
  -9   5   1  110.10    4.74
   9  -5   1  106.71    8.99
  10  -5   1   48.42    7.61
  10  -5   1   50.74    6.58
 -10   5   1   53.02    3.96
  11  -5   1   82.26   10.03
 -11   5   1   80.82    5.44
  11  -5   1   78.81    8.61
 -12   5   1   11.81    2.65
  12  -5   1   16.22    6.06
  12  -5   1   18.08    4.50
  13  -5   1  213.04   17.07
  13  -5   1  240.32   15.30
 -13   5   1  237.31   10.89
 -14   5   1  146.97    9.27
  14  -5   1  159.41   15.54
  15  -5   1   10.21    5.53
 -15   5   1    7.17    3.06
  16  -5   1   24.92    7.35
 -16   5   1   26.01    4.63
 -17   5   1   24.25    5.05
  17  -5   1   18.65    7.57
 -22  -5   0    1.71    5.86
  21   5   0   -8.77    6.60
 -21  -5   0  -14.30    7.28
  20   5   0    4.46    5.47
 -20  -5   0  -14.65    7.37
  19   5   0    7.06    5.40
 -19  -5   0    0.04    4.94
  18   5   0    3.56    3.93
 -18  -5   0   -0.50    4.44
  17   5   0   28.18    7.39
 -17  -5   0   17.82    6.28
  16   5   0    3.83    4.26
 -16  -5   0   -1.57    4.40
  15   5   0   40.57    8.64
 -15  -5   0   40.25    8.53
  14   5   0  103.67   12.29
 -14  -5   0   95.40   12.22
  13   5   0    5.29    4.52
  12   5   0   77.15   10.06
  11   5   0    1.60    2.99
 -11  -5   0    2.82    3.13
 -10  -5   0  102.71    9.97
  10   5   0  101.05   10.04
  -9  -5   0    0.46    2.05
   9   5   0    0.28    3.30
  -8  -5   0  132.85   10.04
   8   5   0  136.24   10.28
  -7  -5   0   91.45    8.04
   7   5   0  109.29    8.77
   6   5   0  285.16   13.18
  -6  -5   0  316.69   13.80
   5   5   0   44.58    5.25
  -5  -5   0   47.03    5.11
   4   5   0  192.78    9.27
   3   5   0  794.40   17.21
  -2  -5   0  214.33   10.14
   1   5   0  591.84   15.72
  -1  -5   0  636.94   16.40
   0  -5   0 4660.34   42.91
   0   5   0 4631.29   43.15
   1  -5   0  636.57   16.09
   2  -5   0  220.17    9.81
   3  -5   0  739.45   13.92
   4  -5   0  183.26    7.11
  -5   5   0   45.03    5.55
   5  -5   0   41.34    3.63
  -6   5   0  286.23    9.62
  -6   5   0  286.58   13.73
   6  -5   0  262.45    9.05
  -7   5   0  101.52    8.83
  -7   5   0   94.53    6.16
   7  -5   0   97.31    5.86
  -8   5   0  127.01   10.32
  -8   5   0  124.24    7.32
   8  -5   0  126.62    7.15
  -9   5   0   -0.33    1.94
  -9   5   0    0.76    2.65
   9  -5   0    1.68    2.06
 -10   5   0  108.28   10.49
 -10   5   0   95.01    7.34
 -11   5   0    0.55    1.82
 -12   5   0   63.81    6.87
 -13   5   0   14.73    3.83
 -14   5   0   91.99    8.90
 -15   5   0   30.24    6.06
 -16   5   0    1.99    2.97
 -17   5   0   16.96    4.96
 -18   5   0    5.64    3.52
 -19   5   0    1.53    2.41
 -21  -5  -1   10.08    7.39
 -20  -5  -1    9.57    6.76
  20   5  -1    8.50    4.99
 -19  -5  -1   -5.01    5.55
  19   5  -1   -3.39    5.31
  18   5  -1    1.90    3.83
 -18  -5  -1   10.32    6.80
  17   5  -1   28.84    8.11
 -17  -5  -1   29.27    8.20
  16   5  -1   10.49    5.57
 -16  -5  -1   21.45    6.56
 -15  -5  -1    6.17    4.61
  15   5  -1   12.62    6.03
  14   5  -1  173.82   15.44
 -14  -5  -1  174.08   16.42
 -13  -5  -1  223.71   18.10
  13   5  -1  228.59   16.62
  12   5  -1   16.37    5.38
 -12  -5  -1   20.44    6.60
  11   5  -1   87.40    9.57
 -11  -5  -1  109.81   11.91
  10   5  -1   57.21    7.43
 -10  -5  -1   54.98    8.20
 -10  -5  -1   56.58    8.00
  -9  -5  -1  120.24   11.02
   9   5  -1  113.85    9.88
  -9  -5  -1  109.85   10.75
  -8  -5  -1  108.98   10.38
   8   5  -1  111.86    8.74
  -8  -5  -1  100.47    9.79
   7   5  -1   77.24    6.80
  -7  -5  -1   72.65    8.29
   6   5  -1  196.95    9.75
  -6  -5  -1  198.55   12.62
   5   5  -1  227.78    9.45
  -5  -5  -1  238.05   13.20
   4   5  -1  372.80   10.58
  -4  -5  -1  384.28   15.46
  -3  -5  -1  704.45   19.52
   3   5  -1  680.13   11.98
  -2  -5  -1   15.91    3.58
   2   5  -1   10.49    1.29
  -1  -5  -1  466.85   13.62
   0  -5  -1 2494.51   28.53
   1  -5  -1  457.85    9.71
  -1   5  -1  446.98   12.27
  -1   5  -1  420.53    7.26
   1  -5  -1  470.05   10.91
   2  -5  -1   11.43    1.75
   2  -5  -1   11.08    1.97
  -2   5  -1    7.04    1.55
  -2   5  -1   11.30    2.40
  -3   5  -1  652.77   13.64
  -3   5  -1  686.04   14.43
  -4   5  -1  351.07   13.90
  -4   5  -1  360.59   11.76
  -5   5  -1  235.34   11.74
  -5   5  -1  245.85   10.84
   6  -5  -1  190.83    7.72
  -6   5  -1  201.23   10.69
  -6   5  -1  180.53   10.71
   7  -5  -1   71.97    5.01
  -7   5  -1   71.71    7.04
  -7   5  -1   71.27    7.22
  -8   5  -1   96.37    8.64
   8  -5  -1  103.93    6.30
  -8   5  -1   95.73    8.70
   9  -5  -1  100.87    6.49
  -9   5  -1  107.36    9.66
  -9   5  -1   99.97    8.94
 -10   5  -1   48.79    6.51
  10  -5  -1   46.85    4.70
 -10   5  -1   57.58    7.67
  11  -5  -1   81.22    6.43
 -11   5  -1   90.14    9.90
 -11   5  -1   85.28    9.33
 -12   5  -1   13.79    4.11
  12  -5  -1   19.54    3.76
 -13   5  -1  234.62   15.67
  13  -5  -1  227.71   11.67
  14  -5  -1  152.86   10.10
 -14   5  -1  161.54   13.55
 -15   5  -1    9.92    4.37
 -16   5  -1   11.96    4.57
 -17   5  -1   19.81    5.93
 -18   5  -1   -1.64    4.04
 -19   5  -1   -4.59    4.22
 -20   5  -1    3.37    4.05
 -19  -5  -2    9.20    6.08
 -18  -5  -2   19.87    8.11
 -17  -5  -2    9.62    6.17
 -16  -5  -2    4.07    5.77
 -15  -5  -2   41.89    9.42
 -14  -5  -2    1.68    5.09
 -13  -5  -2    0.81    4.77
 -12  -5  -2   41.87    8.81
 -11  -5  -2  166.28   15.19
 -10  -5  -2   47.77    8.55
  -9  -5  -2  194.06   15.33
   8   5  -2  113.94   11.68
  -8  -5  -2  120.19   11.83
   7   5  -2  137.60   12.13
  -7  -5  -2  154.47   12.62
  -6  -5  -2   80.34    8.77
   6   5  -2   94.55    9.84
   5   5  -2  361.42   18.14
  -5  -5  -2  341.19   17.25
   4   5  -2   95.05    9.27
  -4  -5  -2  107.86    9.58
  -3  -5  -2  576.18   20.40
   3   5  -2  540.64   21.18
   2   5  -2  330.74   15.09
  -2  -5  -2  312.07   14.25
   2   5  -2  333.23   16.53
   1   5  -2  645.53   20.99
  -1  -5  -2  630.51   19.28
   1   5  -2  645.16   22.60
   0   5  -2  864.32   23.54
   0  -5  -2  847.33   20.94
  -1   5  -2  618.83   19.70
   1  -5  -2  629.16   16.77
  -2   5  -2  319.64   13.99
   2  -5  -2  335.01   11.45
  -3   5  -2  537.86   17.75
   3  -5  -2  539.06   13.07
  -4   5  -2  107.30    7.04
  -4   5  -2  106.49    9.86
  -5   5  -2  357.31   18.04
  -5   5  -2  364.17   13.93
   6  -5  -2   84.61    7.50
  -6   5  -2   83.38    9.01
  -6   5  -2   89.57    7.54
  -7   5  -2  149.16   12.40
   7  -5  -2  128.92    9.20
  -7   5  -2  144.81   10.27
   8  -5  -2  108.96    8.68
  -8   5  -2  129.75   10.16
  -8   5  -2  120.02   11.28
   9  -5  -2  195.90   11.67
  -9   5  -2  194.41   14.69
  -9   5  -2  207.49   13.58
 -10   5  -2   35.18    6.78
  10  -5  -2   45.65    6.03
 -10   5  -2   43.53    6.99
  11  -5  -2  153.27   10.91
 -11   5  -2  156.77   13.99
 -12   5  -2   38.69    8.00
  12  -5  -2   48.86    6.49
 -13   5  -2    6.58    4.13
  13  -5  -2   13.29    3.94
 -14   5  -2   13.84    5.51
  14  -5  -2   18.47    4.55
  15  -5  -2   41.51    6.36
 -15   5  -2   32.75    7.52
 -16   5  -2    4.57    3.82
  16  -5  -2    1.68    2.64
  17  -5  -2   13.16    3.93
 -17   5  -2   16.97    6.34
 -18   5  -2    9.90    5.36
 -19   5  -2    7.85    5.11
 -20   5  -2    0.70    3.83
 -21   5  -2    5.82    5.29
  18   5  -3   16.72    7.35
 -17  -5  -3   -3.58    4.92
  17   5  -3   19.09    8.07
 -16  -5  -3   -4.99    6.06
  16   5  -3    0.09    3.58
 -15  -5  -3    0.77    4.64
  15   5  -3   14.63    6.89
 -14  -5  -3    7.94    6.34
  14   5  -3   10.51    6.06
 -13  -5  -3   12.11    6.52
  13   5  -3   10.43    5.38
 -12  -5  -3    1.00    4.29
  12   5  -3    2.17    4.20
 -11  -5  -3  105.59   13.88
  11   5  -3  103.84   12.51
 -10  -5  -3    8.77    5.75
  10   5  -3   18.87    6.01
  -9  -5  -3   21.77    7.00
   9   5  -3   13.14    5.64
  -8  -5  -3  167.98   15.41
   8   5  -3  142.65   13.58
   7   5  -3  125.53   12.37
  -7  -5  -3  131.26   13.49
   6   5  -3  136.57   12.75
   6   5  -3  146.80   12.85
  -6  -5  -3  135.21   12.90
   5   5  -3    7.35    3.56
  -5  -5  -3   12.77    4.99
   5   5  -3    4.72    4.02
  -4  -5  -3   15.30    5.23
   4   5  -3   14.87    4.90
   4   5  -3   16.48    5.22
  -3  -5  -3   82.77    9.44
   3   5  -3   85.85    9.97
   3   5  -3   87.62    9.71
   2   5  -3   21.43    5.38
   2   5  -3   12.68    4.33
  -1  -5  -3    9.47    3.30
   1   5  -3   13.97    5.11
   0   5  -3  153.27   12.59
   0  -5  -3  142.39   10.56
   1  -5  -3   10.91    3.39
  -1   5  -3    8.90    3.83
   2  -5  -3    6.80    2.75
  -2   5  -3    8.92    4.09
   3  -5  -3   72.84    6.73
  -4   5  -3   16.15    4.99
  -5   5  -3    6.56    3.72
   5  -5  -3    7.89    1.27
   6  -5  -3  136.40    6.69
  -6   5  -3  157.71   14.60
   7  -5  -3  135.28   11.74
   7  -5  -3  118.80    7.35
   8  -5  -3  123.52   11.22
   8  -5  -3  149.84    9.01
  -8   5  -3  154.85   14.73
  -9   5  -3   12.85    6.28
   9  -5  -3   10.89    4.05
  -9   5  -3   14.28    4.02
 -10   5  -3   14.71    5.82
  10  -5  -3   23.94    5.99
  11  -5  -3   99.34   10.63
 -11   5  -3  113.64   13.71
 -12   5  -3    6.69    5.23
  12  -5  -3    2.97    2.73
 -13   5  -3    1.84    3.76
  13  -5  -3   -1.82    2.73
 -14   5  -3    3.19    4.68
  14  -5  -3    7.81    3.46
 -15   5  -3   21.36    7.56
  15  -5  -3   19.22    5.60
 -16   5  -3    3.45    3.74
  16  -5  -3   -3.00    3.30
 -17   5  -3    4.15    5.79
 -18   5  -3  -10.56    5.99
 -19   5  -3   14.78    5.77
  15   5  -4   15.43    6.40
 -14  -5  -4   11.39    6.52
  14   5  -4    8.88    5.38
 -13  -5  -4    5.25    5.53
  13   5  -4    4.05    4.13
 -12  -5  -4    4.15    5.14
  12   5  -4    1.09    4.87
 -11  -5  -4    3.34    4.42
  11   5  -4    4.40    4.66
 -10  -5  -4    8.79    4.98
  10   5  -4   15.46    6.82
   9   5  -4   44.69    9.42
  -9  -5  -4   34.76    8.87
  -8  -5  -4   18.82    7.59
   8   5  -4   17.42    7.10
  -7  -5  -4    5.57    4.94
   7   5  -4    6.05    4.53
  -6  -5  -4    4.92    3.48
   6   5  -4   22.96    7.32
  -5  -5  -4   75.90   11.21
   5   5  -4   69.30   10.51
  -4  -5  -4   16.94    6.17
   4   5  -4    8.04    4.99
  -3  -5  -4   -0.55    4.11
   3   5  -4   -0.52    4.29
  -2  -5  -4   34.26    6.76
   2   5  -4   39.07    8.16
  -1  -5  -4   22.34    5.86
   1   5  -4   29.19    7.57
   0   5  -4  125.38   13.38
   0  -5  -4  128.70   12.04
   1  -5  -4   21.55    5.07
   2  -5  -4   40.92    6.41
  -6   5  -4   11.57    5.92
  -7   5  -4  -12.59    5.92
  -8   5  -4   13.82    6.23
  -9   5  -4   28.88    8.48
 -10   5  -4   13.68    6.32
  10  -5  -4    2.12    3.46
 -11   5  -4   -0.68    4.63
  11  -5  -4    9.84    5.33
 -12   5  -4    9.73    6.21
  12  -5  -4    7.91    4.70
  13  -5  -4    6.49    4.28
 -13   5  -4    3.06    4.90
 -14   5  -4    4.83    4.63
  14  -5  -4    1.40    2.80
 -15   5  -4   -1.68    5.18
  15  -5  -4   14.67    5.62
 -11  -5  -5  -10.01    6.75
  10   5  -5   21.67    7.80
 -10  -5  -5   13.34    6.87
  -9  -5  -5   -0.18    3.80
   9   5  -5    5.46    5.51
  -8  -5  -5   10.78    5.70
   8   5  -5   13.95    7.10
  -7  -5  -5   -0.09    4.88
   7   5  -5   18.97    7.50
  -6  -5  -5    5.36    3.67
   6   5  -5   12.74    5.95
  -5  -5  -5    4.09    5.11
   5   5  -5    8.31    5.01
   4   5  -5    3.85    4.15
  -4  -5  -5    2.62    4.11
  -3  -5  -5   22.63    7.59
   3   5  -5   25.80    7.43
  -2  -5  -5   14.91    6.41
   2   5  -5    2.45    4.18
  -1  -5  -5    9.57    4.72
   0  -5  -5   40.33    8.46
  -9   5  -5   -1.33    4.13
 -10   5  -5   14.15    8.57
  -6  -5  -6    2.36    4.88
  -5  -5  -6   -8.66    5.73
  -4  -5  -6    1.84    5.14
  -3  -5  -6    0.13    4.15
  -2  -5  -6    8.04    5.81
   3   6   6   10.23    6.65
   2   6   6   -6.32    6.16
  -1  -6   6   14.73    5.58
   0  -6   6    0.04    6.45
   1  -6   6  -13.38    6.01
   2  -6   6   -4.11    5.31
   3  -6   6    9.36    5.68
   4  -6   6    0.57    3.85
   5  -6   6    3.32    4.11
   6  -6   6   -2.21    3.98
   7  -6   6   -1.27    4.05
   8  -6   6  -12.59    6.06
  10   6   5   -1.05    4.42
   9   6   5    8.24    5.46
   8   6   5    1.23    4.24
   7   6   5   12.31    5.82
   6   6   5    9.62    4.90
   5   6   5   11.67    6.49
   4   6   5    2.56    4.33
  -3  -6   5   -1.23    3.83
  -2  -6   5   16.68    6.34
  -1  -6   5    1.00    4.00
   0  -6   5   10.27    5.42
   1  -6   5   -1.75    4.53
   2  -6   5    4.50    4.22
   3  -6   5   15.09    5.33
   4  -6   5    7.89    5.73
   5  -6   5   -9.14    5.44
   6  -6   5    2.71    4.74
   7  -6   5   18.39    7.43
   8  -6   5    6.86    4.87
   9  -6   5    6.76    5.51
  10  -6   5   -5.22    5.64
  11  -6   5   -3.89    4.64
  12  -6   5   13.20    6.62
  14   6   4  -10.43    6.01
  13   6   4    3.91    4.83
  12   6   4    5.47    5.27
  11   6   4   17.20    6.93
  10   6   4   51.92   10.45
   9   6   4   -2.14    4.74
   8   6   4   15.80    6.03
   7   6   4    1.27    4.99
   6   6   4   64.08   11.22
  -5  -6   4    4.66    2.52
   5   6   4    3.11    4.88
  -4  -6   4   78.51    6.58
  -4  -6   4   60.43    9.75
   4   6   4   57.58    5.05
  -3  -6   4   14.60    5.92
   3   6   4   10.03    1.88
  -3  -6   4    7.46    2.38
  -2  -6   4   10.32    5.05
  -2  -6   4   10.45    2.56
  -1  -6   4   11.61    4.40
  -1  -6   4    5.18    1.95
   0  -6   4  168.22   15.19
   0  -6   4  169.84    8.92
   0   6   4  174.57   13.71
  -1   6   4    1.95    3.04
   1  -6   4    5.36    4.26
   1  -6   4    6.56    2.67
   2  -6   4    7.08    2.71
   2  -6   4   10.52    4.55
  -2   6   4   14.27    4.35
   3  -6   4    7.50    2.76
   3  -6   4   12.18    6.06
  -3   6   4    9.68    3.78
  -4   6   4   66.88    7.52
   4  -6   4   80.01   11.08
   4  -6   4   71.23    7.26
  -5   6   4    5.53    3.00
   5  -6   4    2.95    4.52
   5  -6   4    3.98    3.04
   6  -6   4   56.16    9.97
   6  -6   4   66.50    7.96
   7  -6   4    0.77    3.82
   7  -6   4   16.24    5.01
   8  -6   4   24.88    7.72
   8  -6   4   23.41    5.38
   9  -6   4    0.76    3.74
  10  -6   4   41.25    8.07
  11  -6   4   19.15    5.71
  12  -6   4    7.52    4.39
  13  -6   4    0.63    4.07
  14  -6   4   -2.05    3.93
  15  -6   4    1.31    4.50
  16  -6   4    7.46    5.88
  17  -6   4    0.90    4.48
  17   6   3    6.16    6.45
  16   6   3   -0.04    4.04
  15   6   3   12.27    6.14
  14   6   3   23.33    7.50
  13   6   3    3.59    4.99
  12   6   3   17.38    6.36
  11   6   3   27.07    7.91
 -11  -6   3   36.60    6.38
  10   6   3    5.64    4.83
 -10  -6   3    4.96    2.75
   9   6   3   35.90    8.55
  -9  -6   3   32.68    5.42
   8   6   3   21.90    6.82
  -8  -6   3   27.37    4.72
  -7  -6   3  176.80   10.34
   7   6   3  160.33   15.24
  -6  -6   3  199.16   10.25
   6   6   3  208.71   16.81
   5   6   3   66.88    9.90
  -5  -6   3   59.33    5.23
  -4  -6   3  149.45    7.34
  -4  -6   3  136.81   13.27
  -3  -6   3   67.60    9.38
   3   6   3   64.43    8.13
  -3  -6   3   54.79    4.07
  -2  -6   3   64.14    9.31
  -2  -6   3   60.29    3.94
   2   6   3   65.10    7.87
  -1  -6   3   41.36    7.24
   1   6   3   56.42    6.97
   1   6   3   49.39    7.30
  -1  -6   3   35.76    2.93
   0  -6   3    2.47    3.67
   0   6   3    0.66    2.56
   0  -6   3    5.22    1.42
   0   6   3    0.98    2.51
   1  -6   3   43.18    7.50
  -1   6   3   44.05    5.93
  -1   6   3   52.21    7.34
   1  -6   3   40.40    3.58
   2  -6   3   61.89    8.83
   2  -6   3   67.51    7.91
  -2   6   3   57.26    7.54
   2  -6   3   65.06    4.98
  -2   6   3   65.74    6.49
   3  -6   3   64.36    9.07
   3  -6   3   51.68    6.97
  -3   6   3   57.74    7.50
   3  -6   3   61.02    5.42
  -3   6   3   54.33    5.71
  -4   6   3  178.46    9.45
   4  -6   3  166.35   12.18
  -4   6   3  174.43   12.68
   4  -6   3  160.73    9.36
   4  -6   3  162.12   14.14
   5  -6   3   71.46    8.04
   5  -6   3   78.15   10.45
  -5   6   3   62.07    7.61
  -5   6   3   62.28    5.27
   5  -6   3   64.95    6.67
  -6   6   3  204.51   13.49
   6  -6   3  200.14   13.45
   6  -6   3  191.49   11.89
  -6   6   3  185.91    8.22
  -7   6   3  166.11    6.89
   7  -6   3  161.82   12.39
   7  -6   3  194.26   12.86
  -8   6   3   17.90    1.99
   8  -6   3   23.35    5.27
   9  -6   3   36.46    6.51
   9  -6   3   30.47    5.60
  10  -6   3   -2.62    4.28
  10  -6   3    7.54    2.84
  11  -6   3   34.70    7.08
  11  -6   3   35.26    5.92
  12  -6   3   15.98    5.51
  13  -6   3    3.41    3.83
  14  -6   3   29.40    8.15
  15  -6   3    9.57    6.06
  16  -6   3   15.00    6.82
  17  -6   3   -5.92    5.62
  18  -6   3   13.92    6.73
 -21  -6   2    0.28    4.83
  18   6   2    2.80    5.42
  17   6   2   18.17    7.45
  16   6   2    8.44    5.22
  15   6   2   16.70    7.11
  14   6   2   39.31    9.14
  13   6   2   36.97    8.64
 -12  -6   2   14.45    4.83
  12   6   2   13.09    5.66
 -11  -6   2   23.74    5.09
  11   6   2   32.51    7.65
 -10  -6   2    6.64    3.61
  10   6   2   18.23    5.81
   9   6   2   71.16    9.84
  -9  -6   2   80.98    7.87
   8   6   2   48.38    8.11
  -8  -6   2   50.22    5.92
  -7  -6   2   73.04    6.51
   7   6   2   97.87   10.67
   6   6   2    2.91    3.74
  -6  -6   2    0.90    1.71
   5   6   2   28.73    6.36
  -5  -6   2   26.06    3.30
  -4  -6   2  462.57   10.80
  -4  -6   2  454.35   21.12
  -3  -6   2  418.84    7.91
  -3  -6   2  420.27   19.81
   2   6   2  954.32   16.09
  -2  -6   2  995.66   30.06
   1   6   2  427.90    8.55
  -1  -6   2  429.16   19.67
   0  -6   2 1202.45   32.29
  -1   6   2  468.98   17.18
   1  -6   2  435.70   20.00
  -2   6   2  975.18   24.62
   2  -6   2  930.63   14.36
   2  -6   2  977.43   29.67
   3  -6   2  455.97   20.14
   3  -6   2  434.76   15.54
  -3   6   2  451.48   16.59
   3  -6   2  442.87   11.96
   3  -6   2  400.72   19.48
   4  -6   2  448.07   20.11
   4  -6   2  461.91   15.96
  -4   6   2  484.17   16.96
   4  -6   2  466.64   14.01
   5  -6   2   28.84    5.95
   5  -6   2   27.70    4.24
  -5   6   2   21.95    3.85
   5  -6   2   18.03    3.67
   6  -6   2    1.20    3.26
   6  -6   2    2.97    2.71
  -6   6   2    3.96    1.86
   6  -6   2    7.02    2.54
   7  -6   2   72.89    8.99
   7  -6   2   73.89    6.76
   7  -6   2   83.16    8.07
   8  -6   2   53.76    8.09
   8  -6   2   47.18    6.86
   8  -6   2   35.52    4.98
   9  -6   2   72.78    8.48
   9  -6   2   73.00    9.14
   9  -6   2   71.49    6.76
  10  -6   2    7.50    4.07
  10  -6   2    4.37    2.38
  11  -6   2   26.50    6.67
  11  -6   2   21.80    4.05
  12  -6   2   11.37    4.76
  12  -6   2    9.58    3.06
  13  -6   2   36.42    8.15
  13  -6   2   36.20    5.46
  14  -6   2   42.26    8.98
  15  -6   2   15.74    6.82
  16  -6   2   -3.96    4.98
  17  -6   2   16.13    7.24
  18  -6   2   -2.65    4.77
  19  -6   2   16.00    7.74
 -21  -6   1   10.34    7.59
  20   6   1    7.17    5.71
 -20  -6   1   21.64    8.37
 -19  -6   1   22.12    7.69
  19   6   1   25.51    7.91
 -18  -6   1   11.22    6.06
  18   6   1   -4.00    5.16
  17   6   1    7.85    4.88
  16   6   1    3.17    5.20
  15   6   1   41.62    8.75
  14   6   1   40.34    8.81
  13   6   1  100.65   12.31
  12   6   1  209.43   16.72
 -12  -6   1  236.02   16.03
 -11  -6   1   29.86    5.90
  11   6   1   25.86    6.34
  10   6   1   28.16    6.62
 -10  -6   1   30.61    5.62
   9   6   1   50.79    7.70
  -9  -6   1   39.15    5.86
   8   6   1   13.73    4.63
  -8  -6   1   13.42    3.54
  -7  -6   1  207.12   11.04
   7   6   1  227.97   14.27
  -6  -6   1   95.27    7.02
   6   6   1  103.52    9.33
  -5  -6   1  722.46   16.96
   5   6   1  698.30   22.85
  -4  -6   1    9.64    2.10
   4   6   1   11.48    3.98
   3   6   1  103.54    7.04
  -3  -6   1   87.62    8.72
   2   6   1   83.38    5.86
  -2  -6   1   78.74    8.18
  -1  -6   1  173.34   11.26
   1   6   1  178.92    7.72
   0  -6   1  487.86   18.32
   0   6   1  473.94   11.98
   1  -6   1  166.15   10.93
   2  -6   1   73.10    6.82
   2  -6   1   77.35    7.85
  -3   6   1  101.22    5.71
   3  -6   1  104.41    8.04
   4  -6   1   13.34    3.69
  -4   6   1   12.02    2.23
  -5   6   1  674.47   13.34
   5  -6   1  696.23   12.79
   5  -6   1  718.53   21.20
   6  -6   1   90.00    4.87
   6  -6   1  100.56    8.24
   7  -6   1  192.93    7.32
   7  -6   1  199.88   12.22
   7  -6   1  202.00   11.81
   8  -6   1    7.17    2.71
   8  -6   1   10.39    2.03
   8  -6   1    9.93    3.82
  -9   6   1   51.75    7.81
   9  -6   1   50.50    6.27
   9  -6   1   40.23    3.85
   9  -6   1   42.56    6.82
  10  -6   1   19.94    4.39
 -10   6   1   25.18    2.17
  10  -6   1   26.82    6.16
  11  -6   1   18.06    4.31
 -11   6   1   25.19    2.75
  11  -6   1   29.40    6.86
  12  -6   1  222.92   17.03
 -12   6   1  200.36    8.20
  12  -6   1  208.25   13.77
  13  -6   1  106.33   12.53
 -13   6   1  102.81    6.58
  13  -6   1  100.24    9.92
 -14   6   1   33.47    4.31
  14  -6   1   30.41    6.51
 -15   6   1   39.13    4.88
 -16   6   1    2.12    1.75
 -21  -6   0  -12.62    6.75
  20   6   0    3.15    6.19
 -20  -6   0   -4.20    6.19
  19   6   0   -5.47    5.58
 -19  -6   0    4.35    4.79
  18   6   0   10.28    5.51
 -18  -6   0   15.15    6.54
  17   6   0    3.98    4.64
 -17  -6   0   -5.81    5.53
  16   6   0   -2.89    4.96
 -16  -6   0    8.59    5.81
  15   6   0    8.02    5.46
 -15  -6   0   11.76    6.03
 -14  -6   0   16.37    6.80
  14   6   0   18.63    6.36
  13   6   0   52.08    8.90
  12   6   0  216.74   16.20
 -11  -6   0   32.29    6.17
  11   6   0   33.56    6.71
  10   6   0   94.83    9.81
 -10  -6   0   97.70    9.81
   9   6   0  238.58   14.54
  -9  -6   0  231.97   14.25
   8   6   0   95.97    8.88
  -8  -6   0  107.60    9.45
  -7  -6   0    1.79    2.19
   7   6   0    1.33    2.88
   6   6   0  461.94   16.90
  -6  -6   0  449.21   16.85
   5   6   0    1.68    2.51
   5   6   0    2.65    2.49
   4   6   0  897.46   20.75
   4   6   0  919.96   24.00
   3   6   0    2.41    2.51
   3   6   0    1.05    2.01
  -2  -6   0  587.68   17.84
   2   6   0  603.21   17.91
  -1  -6   0   19.08    3.82
   1   6   0   14.82    3.45
   0   6   0 2098.62   31.66
   0  -6   0 2129.77   31.72
   1  -6   0   19.37    3.59
   2  -6   0  581.28   17.23
   4  -6   0  891.75   16.85
   5  -6   0    4.31    1.81
  -5   6   0    5.29    3.02
  -6   6   0  432.82   17.42
   6  -6   0  427.55   12.02
  -7   6   0    1.20    1.47
  -7   6   0    2.30    3.04
   7  -6   0   -0.68    1.46
   8  -6   0   85.90    5.93
   8  -6   0   73.94    2.78
  -8   6   0  100.39    9.49
  -8   6   0   85.19    6.10
   9  -6   0  194.39    9.29
  -9   6   0  193.93    9.75
 -10   6   0   82.92    9.53
 -10   6   0   83.09    6.89
  10  -6   0   89.85    6.84
 -11   6   0   32.36    4.81
 -12   6   0  187.35   11.19
 -13   6   0   48.33    6.43
 -14   6   0   16.61    4.28
 -15   6   0    7.21    3.67
 -16   6   0   -1.92    2.45
 -17   6   0   -2.65    2.99
 -18   6   0    5.01    3.82
  20   6  -1    1.42    5.05
 -20  -6  -1   -5.70    5.79
 -19  -6  -1   15.46    7.21
  19   6  -1   19.68    7.26
  18   6  -1   -1.53    4.07
 -18  -6  -1   -0.26    5.07
  17   6  -1    0.76    4.39
 -17  -6  -1   -5.16    5.75
  16   6  -1   -3.28    3.94
 -16  -6  -1   10.87    6.54
  15   6  -1   45.45    8.90
 -15  -6  -1   32.53    8.22
  14   6  -1   37.40    7.89
 -14  -6  -1   50.79   10.14
  13   6  -1   99.51   11.33
 -13  -6  -1   97.24   12.44
  12   6  -1  196.12   14.91
 -12  -6  -1  202.55   16.79
  11   6  -1   21.32    5.40
 -11  -6  -1   43.05    8.44
  10   6  -1   24.09    5.01
 -10  -6  -1   24.66    6.10
   9   6  -1   44.86    6.32
  -9  -6  -1   47.39    7.91
  -9  -6  -1   45.19    7.17
   8   6  -1   12.55    3.67
  -8  -6  -1   16.55    5.42
   7   6  -1  205.17   10.98
  -7  -6  -1  228.21   14.52
  -6  -6  -1   97.31    9.31
   6   6  -1   91.97    6.93
   5   6  -1  710.54   16.79
  -5  -6  -1  687.85   22.61
   4   6  -1   13.12    2.43
   3   6  -1   96.72    4.79
   2   6  -1   81.48    3.48
   0  -6  -1  499.25   12.24
  -1   6  -1  181.43    8.09
  -1   6  -1  165.80    5.20
   1  -6  -1  175.44    7.21
  -2   6  -1   78.51    5.22
  -2   6  -1   85.26    4.61
   2  -6  -1   84.91    5.29
   2  -6  -1   87.31    4.66
  -3   6  -1   93.63    5.46
  -3   6  -1  105.68    5.97
   3  -6  -1   94.20    3.82
  -4   6  -1    9.25    2.40
  -5   6  -1  685.51   18.74
  -6   6  -1  103.76    7.87
  -6   6  -1   95.40    7.94
   7  -6  -1  191.71    7.56
  -7   6  -1  209.35   12.07
  -7   6  -1  196.78   11.81
  -8   6  -1    7.34    2.86
   8  -6  -1    8.20    1.92
  -8   6  -1   11.74    3.43
  -9   6  -1   39.53    6.01
   9  -6  -1   44.55    4.20
  -9   6  -1   39.66    6.23
 -10   6  -1   24.64    4.94
  10  -6  -1   24.00    3.35
 -10   6  -1   30.43    5.68
 -11   6  -1   24.05    5.46
  11  -6  -1   20.40    3.19
  12  -6  -1  200.75   10.01
 -12   6  -1  195.35   13.90
  13  -6  -1  104.02    7.63
 -13   6  -1  102.60   10.86
 -14   6  -1   33.86    6.51
  14  -6  -1   33.54    4.77
 -15   6  -1   41.60    7.37
  15  -6  -1   35.77    4.99
 -16   6  -1   13.07    5.05
  16  -6  -1    4.98    2.36
 -17   6  -1    1.53    3.17
 -18   6  -1    3.74    3.72
 -19   6  -1   22.82    6.58
 -19  -6  -2   -1.99    7.22
 -18  -6  -2    6.25    4.68
 -17  -6  -2   13.51    6.41
 -16  -6  -2    8.61    5.64
 -15  -6  -2   10.95    6.21
 -14  -6  -2   29.99    8.09
 -13  -6  -2   43.11    9.18
 -12  -6  -2   16.66    6.06
 -11  -6  -2   19.98    6.56
 -10  -6  -2    2.64    3.87
  -9  -6  -2   83.90   10.49
  -8  -6  -2   47.59    7.89
  -7  -6  -2   75.58    9.09
   7   6  -2   78.48    9.82
  -6  -6  -2    9.20    4.04
   6   6  -2    2.56    2.82
   5   6  -2   21.80    5.16
  -5  -6  -2   19.26    5.16
   4   6  -2  497.90   21.58
  -4  -6  -2  471.07   19.50
   3   6  -2  470.46   19.08
   3   6  -2  451.07   20.24
  -3  -6  -2  424.64   17.64
   2   6  -2  961.36   26.61
   2   6  -2  943.94   28.84
  -2  -6  -2  960.34   25.07
  -1  -6  -2  466.39   16.68
   1   6  -2  465.32   17.95
   1   6  -2  446.92   19.83
   0   6  -2 1214.47   28.27
   0  -6  -2 1203.72   25.07
  -1   6  -2  441.06   16.81
   1  -6  -2  443.38   14.36
  -2   6  -2  951.06   24.11
   2  -6  -2  945.07   19.09
  -3   6  -2  422.71   16.40
   3  -6  -2  453.67   11.83
  -3   6  -2  442.91   12.11
   4  -6  -2  448.29    9.93
  -4   6  -2  488.93   14.36
  -5   6  -2   19.44    3.46
  -5   6  -2   21.01    5.23
  -6   6  -2    5.88    3.63
  -6   6  -2    2.82    1.88
  -7   6  -2   69.39    8.74
  -7   6  -2   76.93    7.35
   8  -6  -2   46.67    5.70
  -8   6  -2   46.70    6.19
  -8   6  -2   42.39    7.30
  -9   6  -2   71.68    9.36
   9  -6  -2   78.86    7.59
  -9   6  -2   78.24    8.51
 -10   6  -2    4.72    3.85
 -10   6  -2    7.19    3.24
  10  -6  -2    1.82    1.95
 -11   6  -2   27.06    6.36
  11  -6  -2   22.65    4.61
 -12   6  -2    9.36    5.25
  12  -6  -2   20.70    4.57
 -13   6  -2   23.33    6.38
  13  -6  -2   43.51    5.99
 -14   6  -2   29.51    7.22
  14  -6  -2   32.55    5.40
 -15   6  -2   10.23    5.18
  15  -6  -2    8.87    3.48
 -16   6  -2   -3.26    5.07
  16  -6  -2    5.82    3.23
 -17   6  -2    8.64    4.66
 -18   6  -2    0.92    3.30
 -19   6  -2    5.95    4.52
 -20   6  -2    2.45    4.46
 -21   6  -2    2.65    3.94
 -17  -6  -3   12.88    7.15
 -16  -6  -3   11.21    6.36
 -15  -6  -3   10.34    7.59
 -14  -6  -3   21.97    7.52
 -13  -6  -3   -1.11    5.11
 -12  -6  -3    9.77    5.57
  12   6  -3   14.80    6.12
 -11  -6  -3   31.79    7.80
  11   6  -3   41.91    8.26
 -10  -6  -3    3.48    5.18
  10   6  -3    8.90    5.25
  -9  -6  -3   34.70    7.70
   9   6  -3   36.44    7.52
  -8  -6  -3   25.71    7.06
   8   6  -3   23.76    6.71
  -7  -6  -3  182.04   15.63
   7   6  -3  204.27   15.89
  -6  -6  -3  226.35   16.77
   6   6  -3  197.78   15.63
  -5  -6  -3   71.99    9.62
   5   6  -3   51.09    8.51
   4   6  -3  161.56   13.66
  -4  -6  -3  166.35   13.64
   4   6  -3  184.12   14.73
  -3  -6  -3   55.24    8.09
   3   6  -3   60.38    8.40
   3   6  -3   57.10    8.44
   2   6  -3   72.30    9.07
   2   6  -3   61.30    8.50
  -2  -6  -3   65.87    8.29
  -1  -6  -3   51.00    6.95
   1   6  -3   42.81    7.35
   0   6  -3    8.37    4.74
   0  -6  -3    7.48    3.34
   1  -6  -3   39.17    5.62
  -1   6  -3   34.24    6.16
   2  -6  -3   60.12    6.47
  -2   6  -3   56.75    7.89
   3  -6  -3   56.77    5.84
   6  -6  -3  186.59    6.56
  -6   6  -3  176.71   15.48
   7  -6  -3  169.82    7.98
  -7   6  -3  189.58   16.24
  -8   6  -3   21.29    6.89
  -8   6  -3   21.58    4.96
  -9   6  -3   29.40    7.11
  -9   6  -3   37.45    6.45
   9  -6  -3   32.59    6.21
 -10   6  -3    3.70    4.85
  10  -6  -3    4.04    3.43
 -11   6  -3   32.73    8.05
  11  -6  -3   41.63    7.02
  12  -6  -3   12.04    4.42
 -12   6  -3    6.65    5.36
 -13   6  -3    7.93    4.35
  13  -6  -3    6.67    4.28
 -14   6  -3   14.49    6.12
  14  -6  -3   25.53    5.86
 -15   6  -3    1.44    4.79
  15  -6  -3    5.71    3.41
 -16   6  -3    4.77    4.90
 -17   6  -3   12.15    6.08
 -18   6  -3    2.30    3.89
 -19   6  -3   17.79    7.45
 -14  -6  -4   15.87    7.57
  14   6  -4   -0.04    3.61
 -13  -6  -4    5.44    5.12
  13   6  -4    4.53    5.58
 -12  -6  -4    3.32    4.88
  12   6  -4    2.29    4.72
 -11  -6  -4   25.73    8.57
  11   6  -4   12.94    6.08
 -10  -6  -4   33.36    8.98
  10   6  -4   37.49    8.50
  -9  -6  -4    3.30    5.47
   9   6  -4    9.16    6.03
  -8  -6  -4   14.93    5.84
   8   6  -4   16.18    6.12
  -7  -6  -4    3.13    4.81
   7   6  -4    5.23    4.87
  -6  -6  -4   52.49    9.88
   6   6  -4   68.76   10.93
  -5  -6  -4    5.44    5.27
   5   6  -4   10.25    5.16
  -4  -6  -4   76.36   11.00
   4   6  -4   77.80   11.33
  -3  -6  -4   12.39    5.53
   3   6  -4   12.79    5.14
  -2  -6  -4    8.85    4.17
   2   6  -4   12.24    5.36
  -1  -6  -4    8.68    3.78
   1   6  -4   16.48    5.77
   0   6  -4  170.50   15.37
   0  -6  -4  153.34   13.07
   1  -6  -4    9.36    3.82
  -1   6  -4   15.92    5.92
   2  -6  -4   11.61    3.94
  -7   6  -4    2.67    4.20
  -8   6  -4   19.33    7.67
  -9   6  -4   10.82    5.95
 -10   6  -4   48.31   11.06
 -11   6  -4   17.05    7.50
 -12   6  -4    1.82    4.79
 -13   6  -4    8.75    5.38
  13  -6  -4   -7.93    4.18
 -14   6  -4   -2.89    5.36
  14  -6  -4   -2.45    3.28
 -15   6  -4   -6.32    6.30
 -10  -6  -5    9.27    6.38
  -9  -6  -5    1.90    5.23
   9   6  -5   11.45    6.34
  -8  -6  -5    7.19    6.27
   8   6  -5   12.29    6.38
  -7  -6  -5    6.30    5.31
   7   6  -5   25.62    7.96
  -6  -6  -5   -1.38    5.22
   6   6  -5   10.03    5.51
  -5  -6  -5   12.13    6.82
   5   6  -5    4.57    5.27
  -4  -6  -5   18.34    6.89
   4   6  -5    1.81    4.85
  -3  -6  -5   15.37    6.89
   3   6  -5   28.09    8.68
  -2  -6  -5    8.64    4.90
   2   6  -5   23.39    7.69
  -1  -6  -5    0.17    4.09
   1   6  -5    7.56    5.53
   0  -6  -5   18.41    6.51
   1  -6  -5   12.37    4.72
  -5  -6  -6    3.06    4.46
  -4  -6  -6  -14.78    6.80
  -3  -6  -6   -0.88    3.72
  -2  -6  -6   10.58    5.46
  -1  -7   6    6.62    5.18
   0  -7   6    7.70    5.29
   1  -7   6  -13.49    6.32
   2  -7   6    4.68    7.35
   3  -7   6    7.67    6.78
   4  -7   6  -13.77    6.52
   5  -7   6  -14.54    7.22
   6  -7   6   -5.97    5.09
   7  -7   6   20.22    7.74
  10   7   5    5.31    6.06
   9   7   5   11.17    6.69
   8   7   5   11.87    6.86
   7   7   5  -12.33    6.41
   6   7   5    8.57    5.47
   5   7   5   -3.76    4.72
   4   7   5   -5.75    6.32
  -3  -7   5    1.81    3.83
  -2  -7   5    9.71    6.25
  -1  -7   5    3.76    4.29
   0  -7   5   10.62    5.93
   1  -7   5   -0.70    4.81
   2  -7   5   11.65    6.12
   3  -7   5   -4.52    4.48
   4  -7   5    3.65    4.44
   5  -7   5  -12.05    5.97
   6  -7   5   18.26    7.30
   7  -7   5    4.79    5.07
   8  -7   5    7.19    6.05
   9  -7   5   -1.40    3.93
  10  -7   5    5.11    5.12
  11  -7   5    8.05    6.69
  14   7   4   18.69    7.15
  13   7   4    8.09    5.81
  12   7   4    4.46    4.83
  11   7   4    7.17    5.60
  10   7   4   10.16    7.21
   9   7   4   10.51    6.30
   8   7   4   19.89    7.19
   7   7   4   30.47    8.20
   6   7   4   15.19    6.03
   5   7   4   38.81    9.14
   4   7   4   59.03    4.50
  -4  -7   4   62.44   10.41
  -3  -7   4    7.15    4.46
  -3  -7   4   12.35    2.12
  -3  -7   4    8.72    1.84
  -2  -7   4   56.31   10.25
  -2  -7   4   50.00    3.80
  -2  -7   4   45.27    3.76
  -1  -7   4   36.77    8.48
  -1  -7   4   42.19    3.59
   0  -7   4   -1.53    4.28
   0  -7   4    0.46    1.05
   0   7   4    0.50    2.65
   1  -7   4   40.38    8.22
  -1   7   4   42.41    6.67
   1  -7   4   44.14    4.22
   2  -7   4   45.45    9.10
  -2   7   4   61.71    7.96
   2  -7   4   46.61    4.79
   3  -7   4    9.49    5.01
  -3   7   4   13.38    4.26
   3  -7   4    9.33    2.88
   4  -7   4   56.93   10.25
  -4   7   4   59.72    7.10
   4  -7   4   63.88    6.51
   5  -7   4   23.33    6.80
   5  -7   4   32.01    5.11
   6  -7   4   11.43    5.75
   6  -7   4   21.99    5.01
   7  -7   4   41.89    8.77
   7  -7   4   27.94    5.38
   8  -7   4   16.46    4.74
   8  -7   4   13.18    6.06
   9  -7   4    9.45    4.76
   9  -7   4   10.30    5.14
  10  -7   4    3.34    3.74
  11  -7   4    5.47    4.59
  12  -7   4    2.54    3.65
  13  -7   4    1.12    3.65
  14  -7   4    5.95    4.37
  15  -7   4    2.80    4.68
  16  -7   4    3.08    4.44
  17  -7   4   -6.99    5.90
  16   7   3   13.86    6.73
  15   7   3    4.26    5.11
  14   7   3    7.13    6.03
  13   7   3    7.59    5.55
  12   7   3    8.87    5.88
  11   7   3   15.28    7.13
 -11  -7   3   13.42    4.18
  10   7   3   25.62    7.87
 -10  -7   3   34.23    5.49
   9   7   3    8.11    4.72
  -9  -7   3    5.86    2.67
   8   7   3    4.96    4.90
  -8  -7   3    1.97    1.90
  -7  -7   3   52.91    5.46
   7   7   3   56.23    9.88
  -6  -7   3   81.56    6.16
   6   7   3   82.61   11.30
   5   7   3   34.78    7.54
  -5  -7   3   32.60    3.46
  -4  -7   3    2.10    1.18
  -4  -7   3   -1.22    4.31
  -3  -7   3   45.84    8.42
  -3  -7   3   39.61    2.27
  -2  -7   3   52.95    9.05
  -1  -7   3  234.75   17.10
   0   7   3   56.91    6.86
   0  -7   3   42.21    7.76
   0   7   3   51.72    7.46
   1  -7   3  195.11   15.56
  -1   7   3  224.06   14.82
  -1   7   3  231.82   12.70
   2  -7   3   54.04    8.79
  -2   7   3   69.23    6.78
   2  -7   3   56.27    4.07
  -2   7   3   68.84    8.24
   3  -7   3   48.47    8.50
   3  -7   3   50.61    4.63
  -3   7   3   42.21    6.56
  -3   7   3   57.91    5.86
   4  -7   3    2.73    2.32
   4  -7   3    1.73    3.85
   4  -7   3   -7.15    3.19
  -4   7   3    2.86    2.80
   5  -7   3   28.03    4.57
   5  -7   3   30.71    7.56
   5  -7   3   32.92    5.47
  -5   7   3   27.31    5.44
  -6   7   3   82.50    8.66
   6  -7   3   76.67    8.26
   6  -7   3   98.14   12.15
   6  -7   3   85.28    8.00
   7  -7   3   54.81    7.04
   7  -7   3   50.00    6.91
   8  -7   3    7.67    3.93
   8  -7   3    1.90    2.47
   9  -7   3    9.53    3.91
   9  -7   3    5.11    2.88
  10  -7   3   25.99    6.34
  10  -7   3   37.65    6.17
  11  -7   3    8.94    4.18
  11  -7   3   24.75    5.09
  12  -7   3    5.90    4.76
  13  -7   3    4.07    4.28
  14  -7   3    5.53    4.96
  15  -7   3    7.30    4.57
  16  -7   3    6.67    5.44
  17  -7   3   -6.80    6.14
  18  -7   3   -7.35    5.84
  18   7   2    8.57    5.60
  17   7   2    4.39    4.77
  16   7   2    1.73    5.07
  15   7   2   21.25    6.78
  14   7   2   22.23    7.21
  13   7   2   18.49    6.41
  12   7   2   68.89   10.82
 -12  -7   2   60.99    8.31
 -11  -7   2   40.46    6.49
  11   7   2   31.02    7.39
 -10  -7   2    4.09    2.80
  10   7   2    3.98    4.40
  -9  -7   2   44.77    5.97
   9   7   2   58.83    9.14
   8   7   2   26.48    6.67
  -8  -7   2   36.79    5.09
  -7  -7   2    5.86    2.41
   7   7   2    8.53    4.24
   6   7   2   33.89    6.67
  -6  -7   2   37.12    4.20
   5   7   2   55.55    8.09
  -5  -7   2   57.87    4.37
  -4  -7   2   58.13    3.48
  -4  -7   2   64.41    8.72
   3   7   2  198.29    9.09
  -3  -7   2  182.20   14.04
   2   7   2  144.42    6.80
  -2  -7   2  161.16   13.16
  -1  -7   2  129.86   11.68
   1   7   2  122.08    5.27
   0  -7   2  114.84   10.93
   1  -7   2  125.09   11.33
  -2   7   2  131.52    9.33
   2  -7   2  149.77   11.94
   2  -7   2  152.00   12.51
  -3   7   2  193.87   11.00
   3  -7   2  189.93   13.44
   3  -7   2  192.78   14.52
   4  -7   2   63.88    8.11
  -4   7   2   61.21    6.32
   4  -7   2   50.00    7.56
   4  -7   2   59.66    5.22
   5  -7   2   53.96    5.60
  -5   7   2   49.49    5.58
   5  -7   2   42.43    5.05
   5  -7   2   67.01    8.66
   6  -7   2   35.83    5.12
   6  -7   2   28.99    5.71
  -6   7   2   27.85    4.18
   6  -7   2   33.43    4.39
   7  -7   2    3.19    2.47
   7  -7   2    5.23    3.15
   7  -7   2    7.83    2.51
   8  -7   2   35.41    6.05
   8  -7   2   34.76    6.65
   8  -7   2   32.68    4.53
   9  -7   2   40.64    6.71
   9  -7   2   38.24    4.96
  10  -7   2    5.99    4.59
  10  -7   2    1.84    1.77
  11  -7   2   37.16    7.45
  11  -7   2   36.60    5.05
  12  -7   2   60.95    9.47
  12  -7   2   68.95    6.82
  13  -7   2   10.56    5.07
  14  -7   2   20.77    7.26
  15  -7   2   34.93    8.83
  16  -7   2    5.97    4.90
  17  -7   2    3.96    5.25
 -21  -7   1   10.63    7.50
 -20  -7   1   -1.92    5.14
  19   7   1    0.29    6.10
 -19  -7   1    3.54    5.93
  18   7   1   23.81    7.69
  17   7   1   12.57    6.40
  16   7   1   -1.49    4.04
  15   7   1   15.78    6.27
  14   7   1   51.20    9.23
  13   7   1   11.74    5.55
  12   7   1   94.49   11.63
 -12  -7   1   89.57   10.27
  11   7   1  194.31   15.83
 -11  -7   1  202.96   14.28
 -10  -7   1   94.95    9.36
  10   7   1   92.32   10.67
  -9  -7   1    1.94    2.71
   9   7   1    1.92    3.70
   8   7   1   73.48    8.92
  -8  -7   1   66.94    7.21
   7   7   1   40.69    6.54
  -7  -7   1   23.92    4.00
   6   7   1   75.62    8.26
  -6  -7   1   75.55    6.36
   5   7   1   20.09    4.92
  -5  -7   1   19.68    3.13
   4   7   1  452.43   18.54
   4   7   1  466.20   16.51
  -3  -7   1  620.74   22.60
   3   7   1  571.85   17.29
  -2  -7   1  222.24   13.68
   2   7   1  186.41    9.38
  -1  -7   1    5.09    3.46
   1   7   1    1.55    1.92
   0  -7   1 1242.15   30.63
   0   7   1 1250.85   21.71
   1  -7   1    5.40    3.87
   2  -7   1  191.75   11.10
   2  -7   1  210.00   13.09
  -3   7   1  552.16   13.49
   3  -7   1  562.78   18.84
   3  -7   1  562.43   21.53
  -4   7   1  463.29   11.68
   4  -7   1  433.36   16.90
   5  -7   1   20.14    4.20
  -5   7   1   18.56    2.38
   6  -7   1   75.45    7.32
   7  -7   1   29.93    4.96
   7  -7   1   23.87    2.43
   8  -7   1   61.28    3.89
   8  -7   1   61.60    7.02
   9  -7   1   -1.20    2.47
   9  -7   1    1.49    1.01
  10  -7   1   89.06    5.23
  10  -7   1   99.89    9.18
  11  -7   1  170.15    7.74
  11  -7   1  189.30   12.70
  12  -7   1   81.33    5.66
  12  -7   1   78.92    8.72
 -13   7   1   10.54    1.88
  13  -7   1   19.41    4.72
  14  -7   1   48.21    7.45
 -14   7   1   44.92    4.07
 -15   7   1   10.39    2.23
  20   7   0   12.13    6.47
 -20  -7   0    2.80    6.10
  19   7   0  -12.74    6.69
 -19  -7   0   -4.44    5.34
  18   7   0    7.69    5.71
 -18  -7   0    4.81    4.90
  17   7   0   -2.16    4.68
 -17  -7   0   12.83    6.36
  16   7   0    5.53    4.07
 -16  -7   0    5.34    5.11
  15   7   0    5.36    4.31
 -15  -7   0    4.24    5.46
  14   7   0   97.76   12.09
  13   7   0  144.66   14.03
  12   7   0   33.18    7.28
  11   7   0   11.87    4.90
 -11  -7   0   14.14    4.57
  10   7   0   93.92    9.95
 -10  -7   0   76.87    9.07
   9   7   0  540.09   22.04
  -9  -7   0  566.46   22.54
   8   7   0    0.24    2.65
  -8  -7   0    7.22    3.19
   7   7   0  347.12   16.00
  -7  -7   0  381.70   16.85
   6   7   0   89.41    7.78
   6   7   0   86.84    8.87
   5   7   0  113.29    9.51
   5   7   0   96.89    7.70
   4   7   0  653.22   21.36
   4   7   0  672.15   18.74
   3   7   0  285.58   11.74
   3   7   0  311.24   14.39
  -2  -7   0   73.96    7.26
   2   7   0   70.68    6.69
  -1  -7   0   28.36    4.87
   1   7   0   23.31    4.26
   0  -7   0  187.97   10.56
   0   7   0  180.29   10.28
   1  -7   0   22.45    4.07
   2  -7   0   70.99    6.78
   3  -7   0  294.59   13.64
   4  -7   0  639.93   15.33
   5  -7   0  100.43    6.23
  -6   7   0   86.07    8.29
   6  -7   0   82.66    5.71
  -7   7   0  362.46   17.25
   7  -7   0  356.96   11.70
  -8   7   0    1.59    3.15
   8  -7   0    1.95    1.59
   9  -7   0  517.64   15.13
  -9   7   0  545.01   22.98
  -9   7   0  523.00   15.50
 -10   7   0   76.08    9.14
 -10   7   0   75.07    6.41
  10  -7   0   77.57    6.25
  11  -7   0   13.27    3.34
  11  -7   0    9.03    1.40
 -11   7   0   13.80    3.39
 -12   7   0   33.93    5.01
 -13   7   0  129.81    9.73
 -14   7   0   94.05    8.77
 -15   7   0    6.51    3.43
 -16   7   0   11.78    3.74
 -17   7   0    1.51    2.51
  21   7  -1   13.99    6.67
 -20  -7  -1   -1.16    6.27
  20   7  -1    2.17    4.87
  19   7  -1   -5.84    4.94
 -19  -7  -1   -1.16    5.22
  18   7  -1   24.33    7.67
 -18  -7  -1   14.10    5.57
  17   7  -1   24.92    7.61
 -17  -7  -1   29.82    9.51
  16   7  -1    0.83    4.18
 -16  -7  -1    9.14    5.36
  15   7  -1   21.88    6.65
 -15  -7  -1   14.17    7.17
  14   7  -1   54.59    9.07
 -14  -7  -1   49.39    9.81
  13   7  -1   13.60    5.38
 -13  -7  -1    1.90    4.59
 -12  -7  -1   83.90   11.56
  12   7  -1   98.59   10.82
  11   7  -1  174.43   13.36
 -11  -7  -1  210.15   16.73
 -10  -7  -1   90.88   10.75
  10   7  -1   97.00    9.42
   9   7  -1    3.76    2.75
  -9  -7  -1    0.66    3.32
   8   7  -1   75.07    9.51
   8   7  -1   78.83    7.56
  -8  -7  -1   74.64    9.22
  -7  -7  -1   31.33    5.99
   7   7  -1   30.80    4.61
   6   7  -1   82.27    6.52
   5   7  -1   17.95    3.23
   4   7  -1  456.01   12.18
   3   7  -1  583.79   11.94
   2   7  -1  190.13    5.92
   1   7  -1    5.40    1.12
   0  -7  -1 1196.16   21.42
  -1   7  -1    5.53    1.38
   1  -7  -1    7.76    2.16
   2  -7  -1  197.70    8.81
  -2   7  -1  175.22    8.02
  -2   7  -1  194.74    7.41
  -3   7  -1  564.18   13.31
  -3   7  -1  588.97   14.43
   3  -7  -1  588.19   15.63
  -4   7  -1  443.86   11.21
  -4   7  -1  454.13   14.03
   4  -7  -1  400.24    7.24
  -5   7  -1   17.47    3.32
  -6   7  -1   84.54    7.35
  -7   7  -1   26.21    4.52
  -7   7  -1   22.67    4.46
  -8   7  -1   54.79    6.95
  -8   7  -1   59.83    6.93
  -9   7  -1    2.05    2.58
  -9   7  -1   -2.51    2.51
   9  -7  -1    0.09    1.12
  10  -7  -1   88.74    5.53
 -10   7  -1  103.47   10.32
 -10   7  -1   89.00    8.98
  11  -7  -1  171.74    8.09
 -11   7  -1  159.54   12.33
  12  -7  -1   75.57    5.81
 -12   7  -1   84.28    9.38
 -13   7  -1   15.44    4.90
  13  -7  -1    9.14    2.54
 -14   7  -1   48.75    7.70
  14  -7  -1   43.02    4.98
 -15   7  -1   17.69    5.33
  15  -7  -1   14.25    3.13
 -16   7  -1    3.98    3.69
 -17   7  -1   27.22    6.54
 -18   7  -1   15.33    5.36
 -19   7  -1    4.52    3.98
 -18  -7  -2    6.71    5.03
 -17  -7  -2    3.46    6.40
 -16  -7  -2    2.12    4.83
 -15  -7  -2   21.66    7.48
 -14  -7  -2   10.52    5.95
 -13  -7  -2   15.37    5.71
 -12  -7  -2   63.57   10.84
 -11  -7  -2   40.38    8.94
 -10  -7  -2    2.60    3.21
  -9  -7  -2   58.81    9.31
  -8  -7  -2   31.33    7.06
  -7  -7  -2    7.61    3.94
   6   7  -2   39.94    7.00
  -6  -7  -2   33.80    6.52
   5   7  -2   53.71    8.04
  -5  -7  -2   56.34    7.69
   4   7  -2   58.41    7.83
  -4  -7  -2   61.52    7.72
   3   7  -2  185.78   13.79
  -3  -7  -2  188.16   12.15
   2   7  -2  155.94   11.00
   2   7  -2  152.26   12.27
  -2  -7  -2  160.88   10.69
   1   7  -2  131.89    9.92
  -1  -7  -2  127.37    9.20
   0   7  -2  133.88    9.79
   0  -7  -2  123.10    8.28
  -1   7  -2  119.47    9.12
   1  -7  -2  134.52    8.15
  -2   7  -2  130.89    9.33
   2  -7  -2  127.85    7.26
   3  -7  -2  168.64    5.01
   3  -7  -2  195.71    7.89
  -3   7  -2  184.05   10.87
  -3   7  -2  190.30    7.63
   4  -7  -2   53.98    3.46
  -4   7  -2   60.38    4.99
   4  -7  -2   55.55    3.69
  -5   7  -2   52.27    5.18
  -6   7  -2   28.60    4.42
  -7   7  -2    8.31    2.95
  -7   7  -2    2.49    3.30
  -8   7  -2   27.94    6.40
  -8   7  -2   32.64    5.49
  -9   7  -2   43.88    7.65
  -9   7  -2   45.04    6.49
 -10   7  -2    4.59    4.48
 -10   7  -2   -1.07    2.91
  10  -7  -2    3.52    2.40
 -11   7  -2   38.32    7.63
  11  -7  -2   31.70    4.96
 -12   7  -2   81.44   10.71
  12  -7  -2   68.97    7.26
 -13   7  -2   18.21    6.52
  13  -7  -2   17.36    3.98
 -14   7  -2   15.06    5.11
  14  -7  -2   23.65    4.76
 -15   7  -2   25.42    6.89
  15  -7  -2   15.91    4.00
 -16   7  -2    8.11    4.99
 -17   7  -2    8.16    5.82
 -18   7  -2    3.13    4.44
 -19   7  -2   -0.35    3.67
 -20   7  -2   -7.48    5.03
 -16  -7  -3   21.84    8.70
 -15  -7  -3    2.67    5.11
 -14  -7  -3    7.43    5.68
 -13  -7  -3    9.12    6.12
 -12  -7  -3    2.89    4.61
 -11  -7  -3    7.70    5.23
 -10  -7  -3   33.38    8.42
  10   7  -3   30.45    7.39
  -9  -7  -3    5.97    4.39
   9   7  -3   10.47    4.77
  -8  -7  -3   12.37    6.05
   8   7  -3    1.53    3.45
  -7  -7  -3   66.72    9.75
   7   7  -3   57.60    9.03
   6   7  -3   76.51   10.19
  -6  -7  -3   95.19   11.32
  -5  -7  -3   31.17    7.06
   5   7  -3   24.35    6.36
  -4  -7  -3    1.33    3.13
   4   7  -3   -0.85    3.43
  -3  -7  -3   46.43    7.46
   3   7  -3   45.87    7.89
  -2  -7  -3   56.95    7.70
   2   7  -3   60.86    8.79
   1   7  -3  193.98   14.43
  -1  -7  -3  210.02   13.66
   0  -7  -3   45.03    6.41
   0   7  -3   48.62    7.74
  -1   7  -3  196.78   14.30
   1  -7  -3  200.19   12.07
  -2   7  -3   56.47    7.87
   2  -7  -3   52.18    5.95
   3  -7  -3   40.88    4.98
  -3   7  -3   37.32    6.58
   7  -7  -3   51.44    4.07
  -8   7  -3    1.49    3.91
  -8   7  -3    6.97    2.99
  -9   7  -3    7.98    4.66
  -9   7  -3    5.90    3.13
 -10   7  -3   37.19    8.35
 -11   7  -3   18.26    7.06
 -12   7  -3    4.48    4.24
  12  -7  -3   12.96    4.28
 -13   7  -3   -1.31    4.50
  13  -7  -3   12.42    4.76
 -14   7  -3   -8.35    5.49
  14  -7  -3    6.69    3.52
 -15   7  -3    6.41    4.31
 -16   7  -3    8.13    6.75
 -17   7  -3    5.12    4.70
 -18   7  -3    1.71    5.05
 -19   7  -3    8.22    6.06
 -14  -7  -4   12.98    7.02
  14   7  -4   -6.01    5.40
 -13  -7  -4    3.04    5.60
  13   7  -4    5.22    4.72
 -12  -7  -4    3.11    5.79
  12   7  -4    3.58    4.64
 -11  -7  -4   25.43    8.87
  11   7  -4   -1.07    4.22
 -10  -7  -4    1.11    4.72
  10   7  -4   -0.85    4.04
  -9  -7  -4    4.77    5.62
   9   7  -4   -0.44    4.42
  -8  -7  -4   13.40    6.19
   8   7  -4   24.38    7.39
  -7  -7  -4   39.55    8.85
   7   7  -4   41.98    9.62
  -6  -7  -4   20.22    6.43
   6   7  -4   15.59    6.12
  -5  -7  -4   26.93    7.67
   5   7  -4   32.22    7.59
  -4  -7  -4   73.04   10.65
   4   7  -4   57.50   10.16
  -3  -7  -4    9.18    4.61
   3   7  -4   11.89    5.36
  -2  -7  -4   54.83    8.63
   2   7  -4   55.40    9.75
  -1  -7  -4   55.25    8.44
   1   7  -4   51.81    9.12
   0  -7  -4    0.28    2.67
   0   7  -4    5.84    4.98
   1  -7  -4   52.88    7.81
  -1   7  -4   38.30    7.65
   2  -7  -4   35.26    5.95
   3  -7  -4   20.55    4.42
  -9   7  -4   13.60    6.17
 -10   7  -4    0.52    4.96
 -11   7  -4   15.00    7.24
 -12   7  -4   -2.32    4.55
 -13   7  -4   -1.01    4.77
 -14   7  -4   -0.04    4.46
 -15   7  -4  -11.30    6.60
 -10  -7  -5   -1.01    4.22
  -9  -7  -5   -2.47    4.57
   9   7  -5    5.84    6.52
  -8  -7  -5    4.07    5.82
   8   7  -5   13.93    6.54
  -7  -7  -5    2.38    4.76
   7   7  -5   18.30    6.93
  -6  -7  -5    7.37    4.85
   6   7  -5   11.85    6.49
  -5  -7  -5   -3.91    4.94
   5   7  -5    0.20    4.46
  -4  -7  -5    3.76    4.37
   4   7  -5   -2.14    4.15
  -3  -7  -5    4.85    5.11
   3   7  -5   -8.24    5.75
  -2  -7  -5   -0.98    4.28
   2   7  -5    3.02    4.85
  -1  -7  -5    8.57    4.17
   1   7  -5   12.20    5.93
   0  -7  -5    1.25    3.85
   1  -7  -5    3.34    2.75
  -5  -7  -6   -2.10    5.14
  -4  -7  -6   -2.91    4.42
  -3  -7  -6   -2.62    4.52
  -2  -7  -6    3.63    3.56
  -2  -8   6   10.93    5.95
  -1  -8   6   19.24    7.81
   0  -8   6   -7.52    5.62
   1  -8   6   15.67    7.19
   2  -8   6    9.45    6.05
   3  -8   6   -6.84    5.62
   4  -8   6  -18.63    7.39
   5  -8   6    4.87    5.81
   9   8   5  -10.32    7.02
   8   8   5    8.70    6.86
   7   8   5    5.81    7.00
   6   8   5   -8.66    6.38
   5   8   5   10.67    6.54
   4   8   5   -3.32    5.18
  -3  -8   5   -5.12    5.16
  -2  -8   5    6.97    6.34
  -1  -8   5   -2.41    4.13
   0  -8   5   11.32    6.17
   1  -8   5    9.86    6.23
   2  -8   5    2.16    4.31
   3  -8   5   -2.32    4.72
   4  -8   5   -1.70    5.18
   5  -8   5   -2.58    4.72
   6  -8   5   -4.74    5.25
   7  -8   5   -5.31    5.58
   8  -8   5    5.12    6.80
   9  -8   5   -0.57    4.74
  10  -8   5   -0.07    5.27
  13   8   4    0.63    4.13
  12   8   4   -5.01    5.36
  11   8   4   16.75    7.24
  10   8   4   31.06    9.55
   9   8   4    3.34    5.81
   8   8   4   12.31    6.32
   7   8   4   -3.32    5.14
   6   8   4   29.18    8.51
   5   8   4   26.67    8.11
  -4  -8   4   46.43    8.96
  -3  -8   4   12.94    6.28
  -2  -8   4   32.73    7.81
  -1  -8   4    6.95    5.66
   0  -8   4    1.51    5.05
   1  -8   4    8.88    5.58
   1  -8   4    9.40    1.20
   2  -8   4   37.36    8.55
   2  -8   4   42.15    3.50
   3  -8   4   18.97    7.04
   3  -8   4   12.79    2.41
   4  -8   4   47.96    9.44
   4  -8   4   40.23    4.83
   5  -8   4   14.34    3.41
   5  -8   4   20.05    7.22
   6  -8   4   15.17    4.15
   6  -8   4   26.12    8.15
   7  -8   4    7.89    3.59
   7  -8   4    4.28    4.17
   8  -8   4    4.52    3.32
   8  -8   4   -0.85    5.11
   9  -8   4    7.41    3.74
   9  -8   4    3.46    5.49
  10  -8   4   36.86    7.10
  10  -8   4   27.54    8.37
  11  -8   4    9.36    4.13
  12  -8   4   -1.20    3.59
  13  -8   4    4.40    4.17
  14  -8   4   20.75    7.15
  15  -8   4   -9.86    5.55
  16   8   3   -1.53    5.34
  15   8   3    9.45    6.38
  14   8   3   15.78    7.15
  13   8   3   14.17    6.69
  12   8   3   26.21    7.91
  11   8   3    7.19    5.66
  10   8   3    6.40    4.09
   9   8   3    9.27    5.27
  -9  -8   3    4.35    2.58
  -8  -8   3   24.70    3.83
   8   8   3   37.16    8.88
  -7  -8   3  117.29    7.46
   7   8   3  132.18   14.43
  -6  -8   3   24.99    3.06
   6   8   3   36.57    8.42
   5   8   3   43.05    8.72
  -5  -8   3   23.48    2.30
   4   8   3   39.26    4.35
  -4  -8   3   33.67    7.93
  -3  -8   3   32.86    7.94
   3   8   3   29.47    3.13
  -2  -8   3   42.98    8.64
  -1  -8   3  148.97   14.41
   0  -8   3   70.99   10.25
  -1   8   3  163.13   12.83
   1  -8   3  154.02   14.27
   2  -8   3   69.50   10.17
  -2   8   3   82.85    9.31
   3  -8   3   39.59    8.33
   3  -8   3   34.06    3.28
  -3   8   3   24.35    5.07
   4  -8   3   32.64    3.87
   4  -8   3   42.00    8.51
  -4   8   3   51.40    7.13
   5  -8   3   21.53    3.91
   5  -8   3   22.47    6.99
  -5   8   3   17.56    4.39
   6  -8   3   23.30    4.26
   6  -8   3   18.01    6.01
   6  -8   3   25.16    4.83
  -6   8   3   17.86    4.59
  -7   8   3  120.26   10.25
   7  -8   3  123.12   10.25
   7  -8   3  100.43   12.50
   7  -8   3  117.64    9.75
   8  -8   3   25.14    5.46
   8  -8   3   22.65    4.66
   9  -8   3    5.29    3.45
   9  -8   3    3.00    1.86
  10  -8   3    8.42    4.70
  10  -8   3   14.98    4.13
  11  -8   3    5.12    4.53
  12  -8   3   19.76    5.97
  13  -8   3    6.49    4.00
  14  -8   3   26.48    7.37
  15  -8   3    9.82    5.36
  16  -8   3    9.01    5.70
  17  -8   3   11.98    6.30
  18  -8   3    1.59    4.83
  18   8   2    9.93    6.08
  17   8   2    7.59    6.43
  16   8   2   13.88    7.30
  15   8   2    2.32    4.59
  14   8   2   -1.11    4.63
  13   8   2   44.58    9.14
  12   8   2   30.47    7.85
 -12  -8   2   23.08    5.51
  11   8   2  107.08   12.88
 -11  -8   2  114.14   10.56
  10   8   2   21.75    7.02
 -10  -8   2   13.38    4.11
  -9  -8   2  129.03    9.81
   9   8   2  133.51   13.80
   8   8   2    9.25    4.83
  -8  -8   2    7.85    3.02
  -7  -8   2   16.70    3.30
   7   8   2   11.92    5.05
   6   8   2   49.56    8.24
  -6  -8   2   51.97    4.68
  -5  -8   2   94.99    5.18
   5   8   2  115.25   11.72
   4   8   2  160.07    9.47
  -4  -8   2  168.55   14.30
  -3  -8   2  295.50   18.61
   3   8   2  300.70   11.74
  -2  -8   2  161.78   13.53
   2   8   2  159.77    7.70
   1   8   2   89.52    5.16
  -1  -8   2   95.69   10.65
   0  -8   2    2.64    3.28
   1  -8   2   99.29    9.93
   1  -8   2   89.54   10.28
  -2   8   2  164.12   10.38
   2  -8   2  159.15   12.57
   2  -8   2  156.20   13.58
   3  -8   2  318.02   17.88
  -3   8   2  316.27   14.15
   3  -8   2  323.25   19.20
  -4   8   2  153.34    9.75
   4  -8   2  148.05   12.40
   4  -8   2  166.28   14.12
  -5   8   2  104.69    7.98
   5  -8   2  107.75   10.69
   5  -8   2   97.04   11.10
   6  -8   2   52.23    7.65
  -6   8   2   46.52    5.25
   7  -8   2   18.30    5.11
   7  -8   2   16.40    3.26
   8  -8   2    7.13    3.59
   8  -8   2    6.80    2.43
   9  -8   2  113.26    7.81
   9  -8   2  133.40   11.50
  10  -8   2   21.23    5.71
  10  -8   2    9.82    2.76
  11  -8   2  102.07    7.72
  11  -8   2   98.68   11.30
  12  -8   2   25.47    6.67
  12  -8   2   37.95    4.77
  13  -8   2   23.26    6.80
 -20  -8   1   12.74    6.78
 -19  -8   1    1.84    5.14
  19   8   1  -16.64    7.41
  18   8   1   14.74    7.02
  17   8   1   -3.58    5.40
  16   8   1    4.59    5.53
  15   8   1    9.45    6.27
  14   8   1   41.06    9.27
  13   8   1   45.12    9.20
  12   8   1   18.95    6.38
  11   8   1   41.58    7.89
 -11  -8   1   49.62    7.78
  10   8   1    1.46    3.65
 -10  -8   1    6.67    3.46
   9   8   1  165.60   13.71
  -9  -8   1  161.30   11.48
  -8  -8   1   36.47    5.33
   8   8   1   31.77    6.19
   7   8   1   57.69    7.70
  -7  -8   1   52.03    5.86
   6   8   1   16.83    4.29
  -6  -8   1   30.32    4.31
   5   8   1   56.14    7.46
   5   8   1   60.77    6.93
   4   8   1  280.86   13.69
   4   8   1  274.32   15.21
  -3  -8   1  263.83   16.02
   3   8   1  259.50   12.39
  -2  -8   1    6.52    2.89
   2   8   1    5.62    2.34
  -1  -8   1    3.96    3.83
   1   8   1    4.98    2.30
   0  -8   1  144.66   11.32
   0   8   1  142.73    8.16
   1  -8   1    3.91    3.26
   2  -8   1    2.58    3.50
   3  -8   1  249.53   13.21
   3  -8   1  268.92   15.63
  -4   8   1  263.13    9.07
   4  -8   1  256.77   13.47
   4  -8   1  276.48   16.35
   5  -8   1   49.08    6.12
  -5   8   1   58.74    4.04
   6  -8   1   17.84    3.93
   7  -8   1   49.36    6.28
   8  -8   1   30.78    5.01
   9  -8   1  156.11   11.19
  10  -8   1    1.36    2.27
  10  -8   1    2.43    0.88
  11  -8   1   47.29    6.60
  11  -8   1   38.76    3.02
  12  -8   1   17.07    4.68
  12  -8   1   17.55    2.30
  13  -8   1   45.86    6.84
  13  -8   1   45.04    3.80
  14  -8   1   35.74    6.34
  20   8   0   -5.55    5.79
 -20  -8   0    4.31    5.99
 -19  -8   0    0.28    4.11
  19   8   0    3.21    4.29
  18   8   0   -6.43    5.12
 -18  -8   0    3.56    4.85
  17   8   0    1.60    3.87
 -17  -8   0    4.28    5.01
  16   8   0   46.17    9.38
 -16  -8   0   50.63   10.52
  15   8   0   31.79    7.94
  14   8   0    3.04    3.74
  13   8   0    5.36    4.31
  12   8   0  324.45   19.96
  11   8   0   12.39    5.20
 -10  -8   0   46.81    7.65
  10   8   0   43.86    7.21
  -9  -8   0   32.40    5.92
   9   8   0   20.14    4.83
   8   8   0   -1.12    2.93
   8   8   0    4.04    3.87
   7   8   0   -1.00    3.06
   7   8   0    1.57    3.10
   6   8   0   85.92    8.02
   6   8   0   83.12    9.22
   5   8   0  220.69   13.68
   5   8   0  233.04   12.15
   4   8   0  262.06   14.47
   4   8   0  251.37   12.07
   3   8   0  280.90   14.45
   3   8   0  274.76   12.39
   2   8   0   10.10    3.48
  -2  -8   0   10.27    3.93
  -1  -8   0    2.58    3.00
   1   8   0    6.99    2.97
   0   8   0  151.46   10.04
   0  -8   0  129.92    9.51
   1  -8   0    3.37    3.04
   2  -8   0   15.48    4.18
   3  -8   0  286.01   14.12
   4  -8   0  244.30   10.19
   5  -8   0  227.42    9.82
  -6   8   0   66.15    7.63
   6  -8   0   77.08    5.82
  -7   8   0    4.98    3.39
   7  -8   0   -0.65    1.33
  -8   8   0    2.19    3.24
   8  -8   0   -4.09    1.79
  -9   8   0   21.75    5.16
   9  -8   0   17.09    3.08
  10  -8   0   44.58    4.83
  11  -8   0   13.33    3.06
 -12   8   0  285.91   13.27
 -13   8   0    6.82    2.60
 -14   8   0    1.71    2.12
  14  -8   0    2.76    0.90
 -15   8   0   33.80    5.79
 -16   8   0   39.02    6.06
  20   8  -1   11.67    6.91
  19   8  -1    5.90    4.37
 -19  -8  -1   -0.39    5.46
  18   8  -1   22.84    7.63
 -18  -8  -1   24.72    8.77
  17   8  -1    2.89    4.09
 -17  -8  -1   -6.03    5.22
  16   8  -1   14.54    6.10
 -16  -8  -1    8.64    6.86
  15   8  -1    5.55    4.64
 -15  -8  -1    4.55    4.24
  14   8  -1   38.78    7.83
 -14  -8  -1   42.21    9.01
  13   8  -1   44.10    7.78
 -13  -8  -1   58.61   10.19
  12   8  -1   22.56    5.62
 -12  -8  -1   10.47    6.05
  11   8  -1   44.79    7.19
 -11  -8  -1   48.38    8.83
  10   8  -1    6.76    3.50
 -10  -8  -1   11.37    6.03
   9   8  -1  166.30   11.68
  -9  -8  -1  160.77   14.12
   8   8  -1   37.49    5.36
   7   8  -1   48.44    5.64
   7   8  -1   70.11    9.03
   6   8  -1   23.81    3.82
   5   8  -1   55.99    5.05
   4   8  -1  277.07    9.84
   3   8  -1  265.35    8.63
   2   8  -1    8.75    1.70
   1   8  -1    2.12    1.11
   0  -8  -1  140.94    8.24
   1  -8  -1    2.41    2.05
  -1   8  -1    3.04    1.33
  -2   8  -1   10.27    2.23
   2  -8  -1    5.86    2.23
  -2   8  -1    9.42    2.25
  -3   8  -1  242.20    9.14
  -3   8  -1  255.76    9.97
   3  -8  -1  247.15   11.06
  -4   8  -1  246.03    8.61
  -4   8  -1  281.82   11.52
   4  -8  -1  265.25   11.98
  -5   8  -1   53.28    5.60
  -6   8  -1   20.97    3.94
  -7   8  -1   55.14    6.60
  -8   8  -1   31.96    5.53
  -9   8  -1  176.88   12.81
  -9   8  -1  153.62   11.33
 -10   8  -1    1.94    2.67
 -10   8  -1    3.50    3.26
 -11   8  -1   49.58    7.11
 -12   8  -1   19.98    5.29
  12  -8  -1   15.74    2.41
 -13   8  -1   48.66    7.34
  13  -8  -1   49.04    4.35
 -14   8  -1   33.38    6.40
  14  -8  -1   27.15    3.45
 -15   8  -1    4.37    3.83
 -16   8  -1   -1.99    3.08
 -17   8  -1    1.00    2.86
 -18   8  -1   15.19    5.31
 -18  -8  -2   10.73    7.21
 -17  -8  -2    4.81    6.69
 -16  -8  -2   13.73    5.77
 -15  -8  -2    4.11    5.75
 -14  -8  -2    6.93    5.01
 -13  -8  -2   43.53    9.62
 -12  -8  -2   31.92    8.24
 -11  -8  -2  104.04   13.07
 -10  -8  -2   15.87    5.46
  -9  -8  -2  145.60   14.10
  -8  -8  -2    9.73    5.44
  -7  -8  -2   19.06    5.77
  -6  -8  -2   47.64    7.78
  -5  -8  -2  104.11   10.17
   4   8  -2  156.51   13.29
  -4  -8  -2  154.39   12.05
   3   8  -2  334.85   19.24
  -3  -8  -2  311.05   16.11
   2   8  -2  148.97   11.11
   2   8  -2  160.81   13.18
  -2  -8  -2  151.44   10.60
  -1  -8  -2   91.03    7.87
   1   8  -2   94.07    8.61
   0  -8  -2    2.86    2.08
   0   8  -2    4.68    2.95
  -1   8  -2   90.22    8.31
   1  -8  -2   83.07    6.60
  -2   8  -2  165.01   10.49
   2  -8  -2  142.10    7.91
  -3   8  -2  304.90   13.80
   3  -8  -2  290.12    7.98
  -3   8  -2  298.69    9.14
   3  -8  -2  296.68   10.01
  -4   8  -2  151.72    9.60
  -4   8  -2  161.06    7.96
   4  -8  -2  148.46    5.77
   4  -8  -2  150.21    6.60
  -5   8  -2  101.64    7.13
   5  -8  -2  106.25    6.28
  -6   8  -2   61.72    6.16
  -7   8  -2   16.88    3.76
  -8   8  -2    8.20    3.17
  -9   8  -2  142.39   11.35
  -9   8  -2  128.11   12.44
 -10   8  -2   14.25    5.64
 -10   8  -2   13.21    4.15
 -11   8  -2  109.29   11.89
 -12   8  -2   12.18    5.36
 -13   8  -2   31.24    7.32
  13  -8  -2   31.42    4.85
 -14   8  -2    0.66    3.70
  14  -8  -2   -2.89    2.23
 -15   8  -2    1.25    3.89
 -16   8  -2    5.77    4.76
 -17   8  -2   -0.63    3.46
 -18   8  -2   -5.23    4.64
 -19   8  -2    2.99    4.18
 -16  -8  -3   10.39    7.37
 -15  -8  -3    3.85    4.50
 -14  -8  -3   14.52    6.91
 -13  -8  -3    7.19    7.04
 -12  -8  -3   35.29    8.59
 -11  -8  -3    0.83    4.37
 -10  -8  -3   14.04    5.66
  -9  -8  -3    2.69    4.24
   9   8  -3    5.49    4.00
  -8  -8  -3   28.57    7.37
   8   8  -3   26.34    7.30
   7   8  -3  120.35   12.86
  -7  -8  -3  128.52   13.64
  -6  -8  -3   19.41    5.95
   6   8  -3   17.53    5.95
  -5  -8  -3   36.38    7.34
   5   8  -3   27.54    6.91
  -4  -8  -3   52.79    8.28
   4   8  -3   33.03    6.93
  -3  -8  -3   34.50    6.43
   3   8  -3   32.94    7.39
   2   8  -3   73.72    9.86
  -2  -8  -3   79.51    9.09
   1   8  -3  146.12   12.85
  -1  -8  -3  161.64   12.29
   0   8  -3   76.89    9.38
   0  -8  -3   71.44    7.76
  -1   8  -3  157.86   12.83
   1  -8  -3  151.35   10.67
  -2   8  -3   84.91    9.55
   2  -8  -3   72.58    7.02
   3  -8  -3   25.93    4.05
  -3   8  -3   32.03    6.05
   4  -8  -3   36.11    4.26
  -8   8  -3   32.31    5.31
  -9   8  -3    8.29    3.34
 -10   8  -3   17.69    4.74
 -10   8  -3    9.25    5.77
 -11   8  -3    0.13    4.92
 -12   8  -3   19.06    6.47
 -13   8  -3    9.01    4.76
 -14   8  -3   27.13    7.63
 -15   8  -3   12.42    5.34
 -16   8  -3   13.18    6.40
 -17   8  -3   14.04    6.34
 -18   8  -3   -1.09    4.46
 -13  -8  -4   -1.86    6.51
  13   8  -4    3.06    3.23
 -12  -8  -4   -4.70    4.90
  12   8  -4   -9.45    5.99
 -11  -8  -4    9.55    5.47
  11   8  -4    4.90    5.03
 -10  -8  -4   28.25    7.89
  10   8  -4   49.47   10.39
  -9  -8  -4   -4.68    5.46
   9   8  -4    4.63    5.62
  -8  -8  -4   17.09    6.86
   8   8  -4    6.25    4.87
  -7  -8  -4   11.30    6.28
   7   8  -4    7.15    4.33
  -6  -8  -4   22.69    6.45
   6   8  -4   29.88    7.83
  -5  -8  -4    3.26    4.74
   5   8  -4    8.64    5.68
  -4  -8  -4   46.30    8.40
   4   8  -4   25.47    6.60
  -3  -8  -4   15.22    5.22
   3   8  -4   12.35    5.82
  -2  -8  -4   45.38    7.91
   2   8  -4   31.94    7.81
  -1  -8  -4    7.34    4.59
   1   8  -4   20.66    5.81
   0  -8  -4    4.20    3.63
   0   8  -4   13.40    6.19
   1  -8  -4   12.94    4.46
  -1   8  -4   12.42    5.71
   2  -8  -4   40.22    6.30
  -2   8  -4   48.97    8.83
   3  -8  -4   17.75    4.42
 -12   8  -4   16.40    8.00
 -13   8  -4    2.82    5.55
 -14   8  -4   19.50    7.19
 -10  -8  -5   21.03    8.61
  -9  -8  -5   -4.68    5.95
  -8  -8  -5    2.89    5.07
   8   8  -5   -8.63    5.75
  -7  -8  -5   -1.38    4.28
   7   8  -5   -9.51    5.55
  -6  -8  -5   -3.13    4.22
   6   8  -5   11.13    5.99
  -5  -8  -5   -1.51    3.56
   5   8  -5    4.55    5.62
  -4  -8  -5    2.99    4.18
   4   8  -5    2.69    4.33
  -3  -8  -5    5.44    4.98
   3   8  -5    0.26    5.33
  -2  -8  -5    2.12    4.28
   2   8  -5    3.48    5.99
  -1  -8  -5   -4.00    3.70
   1   8  -5    5.97    5.16
   0  -8  -5    7.26    4.52
   0   8  -5   15.67    5.99
   1  -8  -5   -3.19    3.24
  -5  -8  -6   15.91    6.27
  -4  -8  -6   20.75    7.32
  -3  -8  -6    2.25    4.63
  -2  -9   6   10.39    6.38
  -1  -9   6    6.47    5.75
   0  -9   6   15.06    6.78
   1  -9   6   -7.00    5.40
   2  -9   6   -6.78    6.01
   3  -9   6   -6.93    5.92
   7   9   5   -6.71    5.18
   6   9   5    8.70    5.70
   5   9   5   -0.53    3.93
   4   9   5    7.32    5.14
  -3  -9   5   -5.66    5.01
  -2  -9   5    4.35    4.99
  -1  -9   5   -2.25    5.71
   0  -9   5    6.54    5.60
   1  -9   5    6.69    6.84
   2  -9   5   -2.23    5.03
   3  -9   5    2.91    4.92
   4  -9   5    0.72    4.44
   5  -9   5   -8.81    5.95
   6  -9   5  -11.28    5.86
   7  -9   5    3.94    5.51
   8  -9   5    6.82    5.92
   9  -9   5   20.66    8.88
  12   9   4    7.57    6.73
  11   9   4   26.47    8.24
  10   9   4   -0.92    4.88
   9   9   4    9.07    6.23
   8   9   4    2.91    5.09
   7   9   4    7.11    4.98
   6   9   4   10.67    5.46
   5   9   4   23.61    7.98
  -4  -9   4    0.76    4.87
  -3  -9   4    9.99    5.49
  -2  -9   4   32.81    7.83
  -1  -9   4   -1.92    4.33
   0  -9   4   42.54    9.71
   1  -9   4   10.97    6.86
   2  -9   4   25.08    7.02
   3  -9   4   23.17    7.32
   4  -9   4    2.64    4.72
   5  -9   4   22.28    7.11
   6  -9   4    0.65    4.96
   7  -9   4    0.96    5.44
   8  -9   4   10.91    4.98
   9  -9   4   -1.71    5.90
  10  -9   4    2.12    4.92
  11  -9   4   26.61    8.90
  15   9   3    7.91    5.42
  14   9   3   12.27    6.27
  13   9   3   -1.31    4.85
  12   9   3   27.55    8.63
  11   9   3   33.49    8.94
  10   9   3   13.20    6.17
   9   9   3   68.73   11.52
   8   9   3    5.95    5.18
  -8  -9   3    2.19    1.70
   7   9   3   30.59    7.63
  -7  -9   3   16.66    2.60
   6   9   3   70.63   10.91
  -6  -9   3   49.30    3.11
   5   9   3   40.01    8.53
   5   9   3   35.94    5.03
  -4  -9   3  369.87   23.30
   4   9   3  392.92   13.34
  -3  -9   3  147.00   15.13
   3   9   3  127.58    6.30
  -2  -9   3  105.31   12.96
  -1  -9   3  249.02   19.15
   0  -9   3   72.10   11.08
   1  -9   3  240.96   18.74
  -2   9   3  110.23   10.54
   2  -9   3  109.55   13.34
  -3   9   3  152.57   12.39
   3  -9   3  137.09   14.71
  -4   9   3  373.96   18.80
   4  -9   3  379.82   24.07
   5  -9   3   38.10    9.09
  -5   9   3   28.59    5.36
   6  -9   3   48.14    9.57
  -6   9   3   55.86    7.30
   7  -9   3    6.56    6.56
   7  -9   3   17.97    4.26
   8  -9   3   -8.94    3.34
   8  -9   3    0.59    3.96
   8  -9   3    2.67    3.19
   9  -9   3   54.24    7.85
   9  -9   3   59.55    7.13
  10  -9   3   11.26    4.99
  11  -9   3   10.47    4.88
  12  -9   3   12.79    4.98
  13  -9   3    8.75    4.98
  14  -9   3    7.30    4.66
  15  -9   3   10.10    5.57
  17   9   2    3.89    5.44
  16   9   2   23.63    8.11
  15   9   2   -2.51    4.50
  14   9   2    9.99    5.18
  13   9   2   10.47    6.06
 -12  -9   2    9.12    3.56
  12   9   2    2.05    4.81
  11   9   2   62.76   10.32
 -11  -9   2   74.00    8.48
 -10  -9   2   53.74    6.75
  10   9   2   48.23    9.27
   9   9   2    0.81    4.39
  -9  -9   2   -1.40    1.99
   8   9   2  126.21   13.40
  -8  -9   2  133.55    8.99
   7   9   2   85.09   10.58
  -7  -9   2   66.31    5.97
   6   9   2  126.30    9.90
   6   9   2  127.37   12.81
   5   9   2   15.78    4.94
   5   9   2   12.75    3.34
  -4  -9   2  115.14   12.20
   4   9   2  110.57    8.18
  -3  -9   2  132.66   13.20
   3   9   2  156.35    9.03
  -2  -9   2    4.35    4.74
   2   9   2   10.65    2.64
  -1  -9   2   56.36    8.77
   1   9   2   53.04    4.44
   0  -9   2   92.28   10.69
   1  -9   2   46.11    7.30
   1  -9   2   47.99    8.29
   2  -9   2    8.59    3.48
   2  -9   2    9.73    4.63
  -2   9   2    6.25    2.76
  -3   9   2  149.95   10.01
   3  -9   2  143.80   12.61
   3  -9   2  147.57   13.71
  -4   9   2   99.08    7.93
   4  -9   2  127.85   11.87
   4  -9   2  118.07   12.33
   5  -9   2   13.56    4.42
   5  -9   2    8.92    4.70
  -5   9   2   17.42    3.82
  -6   9   2  115.50    8.04
   6  -9   2  116.67   11.48
   6  -9   2  106.25   12.35
  10  -9   2   52.84    5.12
  11  -9   2   63.81    5.60
  19   9   1   11.50    6.27
  18   9   1   14.60    6.56
  17   9   1   -1.27    4.79
  16   9   1    2.95    4.33
  15   9   1   16.50    6.17
  14   9   1   41.86    9.22
  13   9   1   13.14    5.68
  12   9   1   93.94   11.78
 -11  -9   1   26.83    5.75
  11   9   1   18.87    6.14
  10   9   1   25.38    6.05
 -10  -9   1   16.88    4.26
   9   9   1  136.50   12.75
  -9  -9   1  152.86   11.33
   8   9   1    2.25    3.76
  -8  -9   1    3.94    2.27
   7   9   1   15.83    4.90
   7   9   1   17.84    4.64
   6   9   1    3.45    2.97
   6   9   1    6.12    2.82
   5   9   1  160.48   11.37
   5   9   1  170.74   12.72
  -4  -9   1  262.99   16.72
   4   9   1  248.70   13.42
  -3  -9   1   27.81    6.32
   3   9   1   24.31    4.31
  -2  -9   1   57.78    8.24
   2   9   1   59.99    6.25
  -1  -9   1  164.75   12.98
   1   9   1  158.76    9.58
   0  -9   1  176.27   13.18
   0   9   1  177.19    9.92
   1  -9   1  133.38   11.45
   2  -9   1   80.95    9.31
   3  -9   1   30.59    4.99
   3  -9   1   23.79    5.47
  -4   9   1  244.96    9.03
   4  -9   1  234.79   13.42
   4  -9   1  246.99   16.07
  -5   9   1  163.39    6.75
   5  -9   1  165.30   11.41
   5  -9   1  173.95   13.77
   6  -9   1    4.13    2.41
   7  -9   1   10.08    3.45
   8  -9   1    4.24    2.32
   9  -9   1  139.10   10.93
  10  -9   1   18.25    4.11
  11  -9   1   24.53    5.20
  12  -9   1   69.91    8.24
  13  -9   1   12.92    4.11
  20   9   0  -13.79    7.06
  19   9   0   13.27    7.19
 -19  -9   0    9.40    6.36
  18   9   0    5.95    5.57
 -18  -9   0    1.31    4.37
  17   9   0   -6.69    4.94
 -17  -9   0    9.95    6.17
 -16  -9   0    3.56    5.73
  16   9   0   -2.19    4.24
  15   9   0   -0.02    3.58
  14   9   0   64.25   10.17
  13   9   0   10.51    5.36
  12   9   0  131.76   13.25
  11   9   0    4.55    3.87
  10   9   0   32.99    6.38
   9   9   0   18.87    5.33
   8   9   0  222.72   14.23
   8   9   0  244.24   16.51
   7   9   0   43.53    7.06
   7   9   0   45.27    6.28
   6   9   0    5.31    3.11
   6   9   0    5.71    3.34
   5   9   0  267.43   15.70
   5   9   0  249.88   12.96
   4   9   0  394.49   18.28
   4   9   0  375.34   15.17
   3   9   0  271.17   14.74
   3   9   0  273.23   12.99
   2   9   0   18.45    4.15
  -2  -9   0   14.63    4.13
  -1  -9   0    9.92    3.63
   1   9   0   18.43    4.42
   0  -9   0   14.47    4.00
   0   9   0   15.08    3.93
   1  -9   0   18.36    4.26
   2  -9   0   25.34    4.83
   3  -9   0  288.13   15.06
   4  -9   0  370.88   13.49
   4  -9   0  363.03   17.21
   5  -9   0  250.53   11.00
   6  -9   0    5.82    2.12
  -6   9   0    5.31    3.61
  -7   9   0   48.97    7.00
   7  -9   0   47.35    4.90
  -8   9   0  228.63   15.22
   8  -9   0  229.39   10.28
  -9   9   0   10.82    4.42
   9  -9   0    7.35    1.97
  10  -9   0   27.77    3.85
  11  -9   0    2.10    1.84
  12  -9   0  124.72    8.55
  20   9  -1    4.20    6.23
  19   9  -1   15.24    6.86
  18   9  -1    0.35    4.07
 -18  -9  -1    8.63    6.84
  17   9  -1   -2.54    3.98
 -17  -9  -1   -5.64    6.27
  16   9  -1    0.87    4.05
 -16  -9  -1    0.33    6.06
  15   9  -1   16.24    6.01
 -15  -9  -1   12.77    6.49
  14   9  -1   33.51    7.21
 -14  -9  -1   30.72    8.50
  13   9  -1   14.45    5.09
 -13  -9  -1   23.90    8.46
  12   9  -1   82.73    9.90
 -12  -9  -1   98.46   12.86
  11   9  -1   21.10    5.33
 -11  -9  -1   26.78    7.76
  10   9  -1   17.64    4.88
 -10  -9  -1   22.98    6.93
   9   9  -1  135.30   10.76
   8   9  -1    1.49    2.45
   7   9  -1   11.83    3.13
   6   9  -1   16.42    5.23
   6   9  -1    3.80    2.08
   5   9  -1  167.87    8.87
   5   9  -1  168.95   13.49
   4   9  -1  253.44    9.82
   3   9  -1   27.55    3.23
   2   9  -1   55.40    4.00
   1   9  -1  149.55    6.23
   0  -9  -1  182.43   10.10
   1  -9  -1  162.30    9.55
  -2   9  -1   56.42    4.99
  -2   9  -1   55.79    4.68
   2  -9  -1   62.77    6.10
  -3   9  -1   26.30    3.58
   3  -9  -1   30.52    4.59
  -3   9  -1   25.62    3.32
  -4   9  -1  236.00    8.57
  -4   9  -1  234.75   10.93
   4  -9  -1  247.91   12.35
  -5   9  -1  160.53    9.81
   5  -9  -1  161.62    5.66
   5  -9  -1  158.01   10.30
  -6   9  -1    8.90    2.95
  -7   9  -1   15.89    3.89
  -8   9  -1    2.30    2.95
  -9   9  -1  141.03   11.89
 -10   9  -1   22.39    5.33
 -12   9  -1   82.29    9.16
 -13   9  -1    8.87    4.35
 -14   9  -1   45.60    7.43
 -15   9  -1   22.76    5.99
 -16   9  -1    4.57    3.30
 -17   9  -1   12.55    4.68
 -17  -9  -2   -1.90    6.16
 -16  -9  -2   19.33    7.17
 -15  -9  -2   -2.71    4.94
 -14  -9  -2    3.83    4.88
 -13  -9  -2   13.38    5.84
 -12  -9  -2   15.13    6.54
 -11  -9  -2   71.01   11.39
 -10  -9  -2   50.67    9.40
  -9  -9  -2   -0.79    3.83
  -8  -9  -2  144.70   13.93
  -7  -9  -2   78.39   10.38
  -6  -9  -2  129.14   12.53
  -5  -9  -2   18.78    5.18
  -4  -9  -2  104.00   10.30
  -3  -9  -2  144.22   11.33
  -2  -9  -2   18.95    4.59
   2   9  -2   10.62    4.53
   2   9  -2   11.10    3.96
   1   9  -2   74.02    7.80
   1   9  -2   60.75    8.64
  -1  -9  -2   57.52    6.65
   0   9  -2   70.15    8.04
   0  -9  -2   97.96    7.89
  -1   9  -2   50.54    6.30
   1  -9  -2   52.55    5.40
   2  -9  -2   12.55    2.88
  -2   9  -2    6.21    2.73
  -3   9  -2  145.55    6.21
  -3   9  -2  148.00    9.84
   3  -9  -2  145.90    6.62
   3  -9  -2  143.37    7.22
  -4   9  -2   96.00    7.89
  -4   9  -2  108.83    6.49
   4  -9  -2  114.58    6.34
   4  -9  -2  101.55    5.01
   5  -9  -2   10.25    2.49
  -5   9  -2   13.64    2.86
  -6   9  -2  123.67    8.63
  -7   9  -2   74.04    7.28
  -8   9  -2  133.35   10.41
  -9   9  -2    0.77    2.08
 -10   9  -2   53.39    7.56
 -11   9  -2   83.32   10.80
 -12   9  -2    2.95    3.46
 -13   9  -2   11.28    4.68
 -14   9  -2    7.69    4.90
 -15   9  -2    9.81    5.66
 -16   9  -2   30.48    7.24
 -17   9  -2   13.40    6.21
 -18   9  -2   13.95    5.82
 -15  -9  -3   -5.49    4.94
 -14  -9  -3    4.92    5.57
 -13  -9  -3    4.28    4.37
 -12  -9  -3   18.21    7.78
 -11  -9  -3   12.68    6.89
 -10  -9  -3   29.73    8.64
  -9  -9  -3   67.33   11.11
   9   9  -3   54.35    9.47
  -8  -9  -3   -0.53    4.11
   8   9  -3   -4.77    4.52
  -7  -9  -3   29.82    7.56
   7   9  -3   25.77    6.54
  -6  -9  -3   61.85    9.68
   6   9  -3   60.62    9.77
  -5  -9  -3   43.35    7.87
   5   9  -3   36.12    7.85
   4   9  -3  373.39   21.43
  -4  -9  -3  408.90   21.71
   3   9  -3  126.40   12.62
  -3  -9  -3  127.54   12.11
   2   9  -3  119.39   12.18
  -2  -9  -3  124.70   11.28
   1   9  -3  236.21   16.53
  -1  -9  -3  240.69   15.02
   0   9  -3   68.91    9.18
   0  -9  -3   80.89    8.48
  -1   9  -3  245.88   16.20
   1  -9  -3  258.45   13.80
  -2   9  -3  114.12   11.11
   2  -9  -3  106.88    8.48
  -3   9  -3  122.32   11.17
   3  -9  -3  120.15    8.26
   4  -9  -3  368.54   12.64
  -7   9  -3   26.15    4.64
   7  -9  -3   19.94    2.14
  -8   9  -3   -0.61    2.14
  -9   9  -3   58.90    7.56
 -12   9  -3   22.52    7.65
 -13   9  -3   12.77    5.47
 -14   9  -3   16.57    6.01
 -15   9  -3   -3.96    5.05
 -16   9  -3    2.34    4.17
 -17   9  -3   24.42    7.93
 -18   9  -3   18.52    7.02
 -13  -9  -4   -2.12    5.23
 -12  -9  -4    2.84    5.42
  12   9  -4    4.20    5.12
 -11  -9  -4   -0.07    4.48
  11   9  -4   14.43    5.97
 -10  -9  -4   -3.78    3.93
  10   9  -4   -2.58    4.85
  -9  -9  -4    6.27    5.75
   9   9  -4   10.75    6.76
  -8  -9  -4   14.74    7.34
   8   9  -4    6.71    4.92
  -7  -9  -4   14.86    6.91
   7   9  -4   20.92    7.37
  -6  -9  -4    3.69    5.42
   6   9  -4   12.74    6.30
  -5  -9  -4   17.29    5.64
   5   9  -4   23.70    6.87
  -4  -9  -4   -0.57    3.58
   4   9  -4    1.57    4.57
  -3  -9  -4   13.73    5.12
   3   9  -4    6.69    4.94
  -2  -9  -4   39.79    7.56
   2   9  -4   33.25    7.65
  -1  -9  -4   -7.30    3.82
   1   9  -4    3.76    3.65
   0  -9  -4   31.44    6.14
   0   9  -4   39.44    8.33
   1  -9  -4    8.18    3.63
  -1   9  -4   -0.48    4.04
   2  -9  -4   40.92    6.23
  -2   9  -4   41.40    8.26
   3  -9  -4    7.04    3.15
  -9  -9  -5  -14.23    7.28
  -8  -9  -5   25.29    8.44
  -7  -9  -5    2.43    4.76
   7   9  -5   10.41    5.77
  -6  -9  -5    2.19    4.81
   6   9  -5    0.33    4.44
  -5  -9  -5  -11.94    6.16
   5   9  -5    5.14    5.33
  -4  -9  -5  -14.71    6.03
   4   9  -5    2.69    4.87
  -3  -9  -5    2.03    3.76
   3   9  -5   -5.31    5.44
  -2  -9  -5    4.26    4.66
   2   9  -5   -0.76    3.78
  -1  -9  -5   -1.33    3.23
   1   9  -5    1.27    4.37
   0  -9  -5    5.86    3.96
   0   9  -5    4.39    5.81
   1  -9  -5    4.11    2.99
   6  10   5   15.85    8.11
   5  10   5  -14.03    7.22
   4  10   5    3.93    5.46
  -3 -10   5   -4.53    6.10
  -2 -10   5    0.50    7.43
  -1 -10   5   -2.99    5.07
   0 -10   5   18.69    8.50
   1 -10   5   -3.74    5.14
   2 -10   5    4.59    6.17
   3 -10   5    5.71    5.73
   4 -10   5    0.83    4.96
   5 -10   5    3.56    4.77
   6 -10   5   23.15    7.76
   7 -10   5   -3.56    4.40
   8 -10   5    9.84    6.32
  11  10   4   14.93    6.54
  10  10   4   19.85    7.39
   9  10   4    2.27    6.03
   8  10   4   19.00    6.95
   7  10   4   21.56    7.85
   6  10   4   12.05    6.99
   5  10   4   -5.09    5.20
  -4 -10   4   23.43    7.59
  -3 -10   4   14.87    6.49
  -2 -10   4   23.59    7.61
  -1 -10   4   21.73    8.04
   0 -10   4    4.81    5.16
   1 -10   4   29.69    8.88
   2 -10   4   25.18    7.28
   3 -10   4    9.16    5.77
   4 -10   4   14.56    6.40
   5 -10   4    1.53    3.89
   6 -10   4    3.94    5.75
   7 -10   4   13.73    7.32
   8 -10   4   22.56    8.92
   9 -10   4   -6.27    5.57
  10 -10   4    7.48    6.17
  11 -10   4   -0.39    5.62
  12 -10   4   17.75    8.04
  15  10   3    3.04    5.14
  14  10   3   -2.38    4.42
  13  10   3   -2.41    4.88
  12  10   3    7.98    3.89
  11  10   3   17.56    6.97
  10  10   3    2.86    4.81
   9  10   3   85.96   12.55
   8  10   3   11.30    6.05
   7  10   3   -5.14    4.77
   7  10   3    1.20    2.16
   6  10   3   -5.75    2.82
   6  10   3   -3.08    4.31
   5  10   3  140.15    9.20
   4  10   3   31.22    4.09
  -4 -10   3   45.08    9.14
  -3 -10   3  114.77   14.15
   3  10   3  107.43    6.01
  -2 -10   3   95.73   13.16
  -1 -10   3   24.90    7.56
   0 -10   3    4.96    5.14
   1 -10   3   39.70    8.81
   2 -10   3   98.62   12.77
  -3  10   3  113.86   10.84
   3 -10   3  133.97   14.91
   4 -10   3   35.53    8.90
  -4  10   3   39.52    6.54
  -5  10   3  141.60   11.56
   5 -10   3  157.16   16.35
   6 -10   3    5.03    5.31
  -6  10   3   -5.73    3.04
   7 -10   3   -2.67    5.16
  -7  10   3    2.62    1.92
   8 -10   3   10.39    6.51
   9 -10   3   99.12   14.12
  17  10   2  -12.94    6.69
  16  10   2   20.44    7.94
  15  10   2    9.51    5.49
  14  10   2    6.93    5.07
  13  10   2   11.65    6.16
  12  10   2   -3.30    4.24
  11  10   2    5.77    5.07
 -11 -10   2    7.24    2.71
 -10 -10   2   12.94    3.78
  10  10   2   15.26    5.71
   9  10   2   26.74    7.17
  -9 -10   2   26.96    4.88
   8  10   2    5.22    3.94
   7  10   2  111.78   10.43
   7  10   2  113.48   12.61
   6  10   2   11.45    3.74
   6  10   2    4.24    4.35
   5  10   2   62.37    7.04
   5  10   2   56.05    8.72
   4  10   2   31.85    4.79
  -4 -10   2   40.36    8.74
  -3 -10   2   14.17    6.19
   3  10   2   16.03    3.35
  -2 -10   2    1.99    4.11
   2  10   2    3.37    1.97
  -1 -10   2   46.21    8.42
   1  10   2   48.86    4.92
   0 -10   2  104.74   11.83
   1 -10   2   37.36    7.67
   2 -10   2   10.69    4.77
   3 -10   2   17.69    5.93
  -3  10   2   15.28    3.65
   4 -10   2   39.68    8.00
  -4  10   2   39.92    5.40
   5 -10   2   44.45    8.90
  -5  10   2   59.66    6.28
   6 -10   2    7.30    3.59
  -6  10   2   15.50    3.28
   7 -10   2   95.08   12.33
  19  10   1    5.03    6.08
  18  10   1   -3.50    4.64
  17  10   1   10.23    6.14
  16  10   1   33.97    8.66
  15  10   1    4.52    5.18
  14  10   1   21.93    6.93
  13  10   1   32.95    8.20
  12  10   1   47.22    8.90
  11  10   1   88.15   11.48
 -11 -10   1   81.33    9.75
  10  10   1    1.70    3.80
 -10 -10   1    6.52    3.17
   9  10   1   98.22   11.50
   8  10   1   15.67    5.18
   8  10   1   20.90    5.40
   7  10   1   18.26    5.31
   7  10   1   21.32    5.84
   6  10   1   63.59    7.87
   6  10   1   60.56    7.94
   5  10   1  187.73   12.66
   5  10   1  179.55   13.45
   4  10   1    7.22    3.10
  -4 -10   1   19.55    6.17
  -3 -10   1  122.43   11.94
   3  10   1  116.46    9.33
  -2 -10   1   93.61   10.41
   2  10   1   90.86    8.05
  -1 -10   1   93.90   10.27
   1  10   1  110.62    8.66
   0 -10   1  507.65   22.89
   0  10   1  476.41   17.29
   1 -10   1   91.18    9.97
   2 -10   1   81.19    9.51
   3 -10   1   98.31    9.09
   3 -10   1  108.65   10.98
   4 -10   1    8.70    3.32
   4 -10   1    4.59    4.37
  -4  10   1   13.34    2.36
  -5  10   1  182.08    7.32
   5 -10   1  165.56   11.74
   5 -10   1  189.37   14.89
   6 -10   1   55.18    6.99
   6 -10   1   55.00    8.83
   7 -10   1    8.02    3.17
   8 -10   1   17.34    4.55
   9 -10   1   73.11    8.22
  10 -10   1    7.52    2.73
  11 -10   1   82.03    8.83
  12 -10   1   32.42    5.90
  20  10   0  -16.59    7.54
  19  10   0    6.58    5.57
  18  10   0    9.68    5.93
 -18 -10   0    3.08    5.68
  17  10   0   -3.19    4.42
 -17 -10   0    6.12    5.62
  16  10   0    2.05    4.99
  15  10   0   69.87   11.28
  14  10   0  180.01   16.57
  13  10   0   -2.99    4.20
  12  10   0   16.62    5.62
  11  10   0    1.64    3.32
  10  10   0  240.37   16.15
   9  10   0    5.82    3.13
   8  10   0   22.93    4.99
   7  10   0   34.35    6.76
   7  10   0   33.91    5.82
   6  10   0    0.79    3.32
   6  10   0   -2.80    2.12
   5  10   0    0.04    2.54
   5  10   0    4.99    2.64
   4  10   0  383.78   18.82
   4  10   0  328.49   14.87
   3  10   0    2.80    2.80
   3  10   0    3.94    2.54
  -2 -10   0  260.77   15.39
   2  10   0  267.54   15.32
  -1 -10   0  367.52   17.82
   1  10   0  384.94   17.95
   0 -10   0   70.72    8.07
   0  10   0   60.60    7.46
   1 -10   0  379.85   17.88
   2 -10   0  241.55   14.56
   3 -10   0    2.06    2.62
   4 -10   0  360.35   17.99
   5 -10   0    6.93    2.47
   5 -10   0    2.38    3.65
   6 -10   0   -0.02    1.62
  -7  10   0   25.29    5.53
   7 -10   0   30.98    4.15
  -8  10   0   24.99    5.47
   8 -10   0   18.36    3.28
   9 -10   0    7.80    2.27
  10 -10   0  230.99   10.78
  11 -10   0    0.42    2.10
  12 -10   0   22.10    3.87
  20  10  -1    3.19    4.50
  19  10  -1   -0.07    4.17
  18  10  -1    4.98    4.05
 -18 -10  -1    7.81    8.44
  17  10  -1   -5.38    4.61
 -17 -10  -1    1.92    5.22
  16  10  -1   15.52    6.19
 -16 -10  -1   25.78    8.35
  15  10  -1   14.01    4.94
 -15 -10  -1   14.47    7.13
  14  10  -1   10.84    4.55
 -14 -10  -1   33.32    9.05
  13  10  -1   22.80    6.36
 -13 -10  -1   29.10    8.26
  12  10  -1   43.63    7.69
 -12 -10  -1   63.07   11.06
 -11 -10  -1   97.46   12.94
  11  10  -1   79.80    9.38
 -10 -10  -1    6.60    6.16
  10  10  -1    8.83    3.58
   9  10  -1   82.44    8.53
   8  10  -1   12.15    3.37
   7  10  -1   11.08    3.23
   6  10  -1   70.37    6.36
   5  10  -1  175.02    9.34
   4  10  -1   10.58    2.58
   4  10  -1   13.07    4.68
   3  10  -1  115.41    6.51
   3  10  -1  126.97   11.81
   2  10  -1   96.17    5.66
   2  10  -1   93.52   10.10
   1  10  -1  122.90   11.33
   1  10  -1   96.21    5.55
   0 -10  -1  490.00   17.84
   0  10  -1  499.51   22.45
   1 -10  -1  101.88    8.22
  -2  10  -1  106.55    6.93
  -2  10  -1   96.24    6.38
   2 -10  -1  104.98    8.22
  -3  10  -1  113.81    6.78
  -3  10  -1  105.22    7.24
   3 -10  -1  112.89    8.68
  -4  10  -1   14.82    3.13
   4 -10  -1   13.66    3.54
  -4  10  -1    8.57    2.08
  -5  10  -1  185.87   10.91
   5 -10  -1  176.80    6.89
   5 -10  -1  181.04   11.52
  -6  10  -1   62.33    6.86
   6 -10  -1   48.95    2.93
  -7  10  -1   17.69    4.20
  -8  10  -1   30.59    5.58
  -9  10  -1   89.41    9.55
 -17 -10  -2   -3.93    6.71
 -16 -10  -2   12.48    6.08
 -15 -10  -2    3.94    5.82
 -14 -10  -2   10.04    6.08
 -13 -10  -2    9.01    5.55
 -12 -10  -2   -4.00    3.74
 -11 -10  -2    8.68    4.61
 -10 -10  -2   26.23    7.32
  -9 -10  -2   21.38    6.64
  -8 -10  -2   16.75    6.75
  -7 -10  -2   99.21   11.61
  -6 -10  -2   15.61    4.99
  -5 -10  -2   62.89    8.72
  -4 -10  -2   47.44    7.45
  -3 -10  -2    9.29    3.80
  -2 -10  -2    7.24    3.39
  -1 -10  -2   43.02    6.03
   1  10  -2   44.27    6.56
   0  10  -2   92.69    8.85
   0 -10  -2   89.02    7.91
   1 -10  -2   34.32    4.77
  -1  10  -2   42.22    6.14
   2 -10  -2    4.92    2.32
  -2  10  -2    5.84    3.21
   3 -10  -2   17.45    2.78
   3 -10  -2   10.80    2.30
  -3  10  -2   15.26    3.65
  -3  10  -2   17.38    2.19
   4 -10  -2   29.51    3.67
  -4  10  -2   36.49    5.03
  -4  10  -2   36.35    3.80
   4 -10  -2   36.42    3.32
  -5  10  -2   58.33    5.44
   5 -10  -2   58.20    5.40
  -6  10  -2   16.31    3.26
   6 -10  -2   10.17    2.97
  -7  10  -2  112.48    8.92
  -8  10  -2   20.48    4.35
  -9  10  -2   26.30    5.22
 -10  10  -2   27.87    5.70
 -16  10  -2   30.13    7.93
 -17  10  -2    9.07    5.01
 -15 -10  -3    3.82    6.32
 -14 -10  -3    1.84    5.03
 -13 -10  -3   13.80    5.97
 -12 -10  -3    0.48    4.66
 -11 -10  -3   28.95    8.59
 -10 -10  -3   -0.57    3.26
  -9 -10  -3   92.89   12.48
  -8 -10  -3    7.70    5.99
   8  10  -3    9.49    5.53
  -7 -10  -3   -0.70    4.44
   7  10  -3    5.44    5.11
  -6 -10  -3    0.74    3.39
   6  10  -3   10.45    4.52
   5  10  -3  131.10   13.40
  -5 -10  -3  143.48   13.88
  -4 -10  -3   44.75    7.94
   4  10  -3   36.18    7.85
   3  10  -3  118.91   12.46
  -3 -10  -3  106.53   11.17
   2  10  -3   86.29   10.52
  -2 -10  -3   91.47   10.03
  -1 -10  -3   41.04    6.65
   1  10  -3   25.67    6.49
   0 -10  -3   14.38    4.35
   0  10  -3    4.04    3.32
   1 -10  -3   31.88    5.23
  -1  10  -3   35.13    6.73
  -2  10  -3   98.62   10.28
   2 -10  -3   86.88    7.81
  -3  10  -3  104.80   10.39
   3 -10  -3  116.26    8.09
   4 -10  -3   37.67    4.13
   7 -10  -3    1.75    0.72
 -12 -10  -4    3.94    4.87
 -11 -10  -4    6.69    6.87
  11  10  -4    3.98    4.02
 -10 -10  -4   25.07    8.61
  10  10  -4    8.77    5.22
  -9 -10  -4    4.76    5.31
   9  10  -4    2.97    4.94
  -8 -10  -4    9.64    5.90
   8  10  -4   35.99    9.27
  -7 -10  -4   31.17    8.37
   7  10  -4   29.77    8.20
  -6 -10  -4   15.72    6.49
   6  10  -4   13.14    5.79
  -5 -10  -4    2.91    5.25
   5  10  -4    8.77    6.19
  -4 -10  -4   21.67    6.01
   4  10  -4   21.16    7.13
  -3 -10  -4    4.63    4.74
   3  10  -4    4.24    5.40
  -2 -10  -4   17.64    5.44
   2  10  -4   23.98    6.87
  -1 -10  -4   18.71    5.25
   1  10  -4   26.58    7.37
   0 -10  -4    5.44    3.67
   0  10  -4    8.92    5.79
   1 -10  -4   23.26    5.07
  -1  10  -4   27.89    7.11
   2 -10  -4   24.84    4.99
  -2  10  -4   27.55    7.11
   3 -10  -4    8.02    2.67
  -9 -10  -5   -5.20    7.43
  -8 -10  -5  -12.90    6.34
  -7 -10  -5    6.41    6.52
  -6 -10  -5    5.33    4.72
   6  10  -5   11.87    6.27
  -5 -10  -5   10.03    5.38
   5  10  -5    0.04    4.87
  -4 -10  -5   -0.87    3.26
   4  10  -5    2.21    3.87
  -3 -10  -5   -1.01    3.65
   3  10  -5   11.74    6.47
  -2 -10  -5    0.96    3.87
   2  10  -5    1.92    6.27
  -1 -10  -5    4.55    4.07
   1  10  -5    5.92    5.44
   0  10  -5   11.10    6.21
  -3 -11   5   17.97    7.50
  -2 -11   5   19.65    7.98
  -1 -11   5    4.77    5.66
   0 -11   5   -0.48    5.42
   1 -11   5    0.41    4.72
   2 -11   5    9.25    7.19
   3 -11   5   26.60    8.55
   4 -11   5    2.47    4.46
   5 -11   5   -4.61    5.49
   6 -11   5    3.34    5.22
  11  11   4    8.44    6.62
  10  11   4   -0.85    5.68
   9  11   4    4.74    5.03
   8  11   4    2.16    5.12
   7  11   4    1.66    5.29
   6  11   4   18.28    7.57
   5  11   4   10.91    6.84
  -4 -11   4   14.87    6.54
  -3 -11   4   12.13    7.39
  -2 -11   4   29.03    8.72
  -1 -11   4    9.75    6.97
   0 -11   4    0.39    4.39
   1 -11   4   11.21    6.43
   2 -11   4   17.66    7.52
   3 -11   4   -7.89    5.62
   4 -11   4    5.95    6.05
   5 -11   4   14.74    6.76
   6 -11   4   28.09    8.44
   7 -11   4   -1.14    5.40
   8 -11   4    0.88    5.70
   9 -11   4    5.66    4.68
  10 -11   4  -13.68    7.52
  11 -11   4    8.13    5.42
  14  11   3   -1.81    4.92
  13  11   3    1.71    5.25
  12  11   3   13.33    6.86
  11  11   3   -9.40    5.99
  10  11   3    9.58    5.47
   9  11   3    8.18    5.60
   8  11   3   -3.32    4.68
   7  11   3   10.93    6.05
   6  11   3   10.78    6.84
   5  11   3   23.96    6.89
   5  11   3   35.59    4.98
  -4 -11   3  130.10   15.24
   4  11   3  124.87    7.98
  -3 -11   3    4.85    5.23
   3  11   3    8.50    1.95
  -2 -11   3   13.88    6.54
  -1 -11   3   26.28    8.13
   0 -11   3    4.42    5.62
   1 -11   3   19.04    6.80
   2 -11   3    5.34    5.40
   3 -11   3    1.29    4.07
  -4  11   3  114.44   10.73
   4 -11   3  125.00   15.17
   5 -11   3   39.61    9.36
  -5  11   3   23.78    4.94
   6 -11   3    9.51    5.34
  -6  11   3    3.30    2.54
   7 -11   3    4.35    5.64
  -7  11   3   10.73    3.54
   8 -11   3   -2.36    4.77
   9 -11   3    1.16    4.76
  10 -11   3   16.48    7.00
  17  11   2    8.31    5.60
  16  11   2   -2.16    4.50
  15  11   2    2.06    4.76
  14  11   2   -2.30    5.11
  13  11   2  -13.97    6.56
  12  11   2   18.01    6.06
  11  11   2    3.43    4.37
  10  11   2   37.86    8.29
   9  11   2   99.78   12.59
   8  11   2   -1.03    4.48
   8  11   2    1.77    2.43
   7  11   2   26.41    5.60
   7  11   2   31.15    7.54
   6  11   2    2.91    3.26
   6  11   2   -1.38    3.61
   5  11   2   95.08    8.92
   5  11   2  121.51   13.23
   4  11   2   25.66    4.53
  -4 -11   2   38.58    8.68
  -3 -11   2   43.09    8.87
   3  11   2   52.97    5.92
  -2 -11   2   40.49    8.39
   2  11   2   44.45    5.29
  -1 -11   2   95.08   12.07
   0 -11   2  114.97   13.33
   1 -11   2   82.40   10.91
   2 -11   2   35.99    7.52
   3 -11   2   48.56    8.83
  -3  11   2   64.38    6.97
   4 -11   2   24.37    6.75
  -4  11   2   25.23    4.37
  -5  11   2  110.99    8.39
   5 -11   2   95.80   12.42
   6 -11   2    3.54    4.79
  -6  11   2    3.87    2.17
  -7  11   2   27.63    4.04
   7 -11   2   27.89    7.22
   8 -11   2    3.65    4.59
  18  11   1    5.09    6.21
  17  11   1   -1.79    3.85
  16  11   1    5.66    4.90
  15  11   1   19.33    6.89
  14  11   1   16.97    6.58
  13  11   1   59.66   10.17
  12  11   1   42.52    8.79
  11  11   1    5.25    5.31
  10  11   1   56.86    9.31
   9  11   1  110.18   12.24
   8  11   1   71.40    9.45
   7  11   1   30.10    5.95
   7  11   1   15.21    5.09
   6  11   1   26.45    5.71
   6  11   1   25.34    5.84
   5  11   1    5.95    3.37
   5  11   1   -0.79    3.28
   4  11   1   49.98    7.02
  -4 -11   1   64.01    9.81
  -3 -11   1   17.95    5.82
   3  11   1   15.83    3.94
  -2 -11   1    0.52    3.56
   2  11   1   11.10    3.59
  -1 -11   1   73.06    9.49
   1  11   1   54.20    6.67
   0 -11   1    1.16    3.11
   1 -11   1   50.67    8.04
   2 -11   1    8.70    4.04
   3 -11   1   28.03    6.64
   3 -11   1   17.77    4.68
   4 -11   1   49.30    6.73
   4 -11   1   54.37    8.59
  -4  11   1   40.33    4.09
   5 -11   1    5.81    3.45
   5 -11   1    2.60    3.83
  -5  11   1    5.22    1.60
   6 -11   1   16.75    4.55
   6 -11   1   21.93    6.49
  -6  11   1   17.51    1.94
   7 -11   1   18.41    4.70
   7 -11   1   22.78    6.47
   8 -11   1   75.01    8.51
   9 -11   1   87.73    9.18
  10 -11   1   60.38    7.91
  11 -11   1    8.33    3.11
  12 -11   1   32.75    5.90
  19  11   0   11.37    6.08
  18  11   0   -1.77    4.09
 -18 -11   0   17.66    7.80
  17  11   0   12.33    5.95
 -17 -11   0   23.35    8.68
  16  11   0   13.60    5.84
  15  11   0   -3.69    4.68
  14  11   0   96.63   12.44
  13  11   0    9.53    4.70
  12  11   0   77.24   10.39
  11  11   0   -1.01    3.63
  10  11   0    2.10    3.45
   9  11   0   14.74    4.96
   8  11   0    9.51    4.20
   7  11   0    1.81    2.76
   6  11   0   23.30    5.60
   6  11   0   29.53    5.40
   5  11   0  141.71   12.26
   5  11   0  127.95   10.10
   4  11   0   20.33    4.26
   4  11   0   29.32    5.73
   3  11   0  125.48   11.37
   3  11   0  105.22    8.68
   2  11   0    9.92    3.50
  -2 -11   0    4.88    3.54
  -1 -11   0   96.63    9.84
   1  11   0  106.93   10.19
   0 -11   0  514.99   22.10
   0  11   0  424.49   19.91
   1 -11   0  127.04   11.04
   2 -11   0    8.59    3.89
   3 -11   0  100.83   10.12
   4 -11   0   19.04    5.09
   5 -11   0  113.16    8.37
   5 -11   0  126.14   11.67
   6 -11   0   23.59    4.00
   6 -11   0   15.76    5.09
  -7  11   0    8.57    3.89
   7 -11   0    8.13    2.65
  -8  11   0    3.82    3.54
   8 -11   0    9.81    2.73
   9 -11   0   22.21    3.70
  10 -11   0    1.20    1.66
  11 -11   0    1.47    1.86
  20  11  -1   11.46    6.19
  19  11  -1   -7.10    5.44
  18  11  -1   11.72    5.93
  17  11  -1    5.36    4.33
 -17 -11  -1    1.23    4.39
  16  11  -1   -2.25    3.58
 -16 -11  -1  -10.32    7.52
  15  11  -1    8.96    4.96
 -15 -11  -1   22.10    7.37
  14  11  -1    0.76    3.65
 -14 -11  -1    3.82    4.99
  13  11  -1   50.61    8.22
 -13 -11  -1   42.21    9.68
  12  11  -1   49.36    8.04
 -12 -11  -1   59.95   11.04
  11  11  -1    1.92    2.82
 -11 -11  -1    9.22    5.97
  10  11  -1   56.23    7.63
   9  11  -1   97.06    9.27
   8  11  -1   72.10    7.63
   7  11  -1   16.18    3.85
   6  11  -1   18.84    3.69
   5  11  -1    5.03    2.43
   4  11  -1   49.39    4.90
   3  11  -1   15.94    2.89
   2  11  -1    5.44    1.88
   2  11  -1    5.86    3.59
   1  11  -1   41.41    7.26
   1  11  -1   38.28    3.93
   0 -11  -1    1.75    2.21
   1 -11  -1   54.11    6.52
   2 -11  -1    6.36    2.95
  -2  11  -1    9.71    2.62
  -3  11  -1   18.38    3.43
   3 -11  -1   16.13    3.74
  -3  11  -1   16.00    2.93
   4 -11  -1   52.27    6.58
  -4  11  -1   46.21    4.24
  -4  11  -1   40.25    5.18
  -5  11  -1    4.74    2.47
   5 -11  -1    0.74    2.34
  -5  11  -1    1.22    1.09
   5 -11  -1    1.73    1.25
   6 -11  -1   15.72    2.10
   6 -11  -1   11.39    3.76
  -7  11  -1   20.38    4.53
  -8  11  -1   66.74    8.24
  -9  11  -1  104.35   10.39
 -16 -11  -2    4.04    4.44
 -15 -11  -2    3.89    4.77
 -14 -11  -2    9.62    5.31
 -13 -11  -2   -0.13    4.46
 -12 -11  -2   24.44    7.76
 -11 -11  -2    2.67    4.44
 -10 -11  -2   13.45    6.17
  -9 -11  -2  107.03   13.09
  -8 -11  -2    6.76    5.46
  -7 -11  -2   25.60    7.10
  -6 -11  -2    9.03    5.16
  -5 -11  -2  105.90   11.28
  -4 -11  -2   26.01    6.17
  -3 -11  -2   54.28    7.59
  -2 -11  -2   43.42    6.73
   1  11  -2   88.74    9.16
  -1 -11  -2  103.60    9.40
   0  11  -2  119.54   10.38
   0 -11  -2  126.82    9.79
  -1  11  -2   83.86    8.57
   1 -11  -2  100.35    8.22
   2 -11  -2   40.40    4.96
  -2  11  -2   43.00    6.01
  -3  11  -2   59.62    6.58
   3 -11  -2   56.01    5.18
  -3  11  -2   50.44    3.58
   3 -11  -2   59.72    5.16
   4 -11  -2   27.83    3.98
   4 -11  -2   23.61    2.91
  -4  11  -2   24.72    3.19
  -4  11  -2   31.04    4.85
  -5  11  -2  110.33    7.35
   5 -11  -2  108.57    7.72
  -6  11  -2    3.02    1.60
   6 -11  -2    0.83    2.30
  -7  11  -2   26.17    4.57
   7 -11  -2   24.29    4.61
  -8  11  -2    5.07    2.65
   8 -11  -2    4.90    2.01
  -9  11  -2   91.64    9.23
 -10  11  -2   24.05    5.27
 -14 -11  -3    4.52    4.92
 -13 -11  -3   10.21    5.79
 -12 -11  -3   14.04    7.37
 -11 -11  -3   -0.37    3.48
 -10 -11  -3   17.45    6.54
  -9 -11  -3    3.69    5.20
  -8 -11  -3    1.27    3.94
   8  11  -3   -7.39    4.83
  -7 -11  -3   18.04    6.23
   7  11  -3   22.08    6.38
  -6 -11  -3   12.90    5.55
   6  11  -3   12.04    5.55
  -5 -11  -3   29.51    6.75
   5  11  -3   30.24    7.10
   4  11  -3  114.38   12.77
  -4 -11  -3  124.11   12.62
  -3 -11  -3   11.33    4.20
   3  11  -3    5.11    4.33
  -2 -11  -3   12.20    4.26
   2  11  -3   13.64    5.05
  -1 -11  -3   19.39    4.81
   1  11  -3   23.70    6.56
   0 -11  -3   10.08    3.80
   0  11  -3   15.02    5.05
   1 -11  -3   22.14    4.63
  -1  11  -3   12.13    4.99
   2 -11  -3    8.61    2.91
  -2  11  -3   16.72    5.09
   3 -11  -3    7.70    2.64
  -3  11  -3   12.79    4.64
  -4  11  -3  113.97   10.76
   4 -11  -3  104.74    6.64
 -12 -11  -4   10.60    6.34
 -11 -11  -4    6.76    4.18
 -10 -11  -4    0.63    4.88
  10  11  -4  -13.79    6.49
  -9 -11  -4    9.97    5.49
   9  11  -4   10.04    6.51
  -8 -11  -4   16.61    6.82
   8  11  -4    8.50    4.92
  -7 -11  -4    1.20    4.90
   7  11  -4    7.80    4.87
  -6 -11  -4   25.53    7.80
   6  11  -4   24.86    8.00
  -5 -11  -4   11.06    5.49
   5  11  -4   10.58    6.62
  -4 -11  -4   19.65    6.47
   4  11  -4   24.70    7.93
  -3 -11  -4    9.71    5.22
   3  11  -4    0.11    4.22
  -2 -11  -4   21.07    5.99
   2  11  -4   33.56    8.68
  -1 -11  -4   15.52    5.40
   1  11  -4   10.41    5.34
   0 -11  -4    7.87    3.93
   0  11  -4   -0.48    3.98
   1 -11  -4   10.34    3.78
  -1  11  -4    7.46    4.74
   2 -11  -4   24.66    4.94
  -2  11  -4   20.46    6.41
  -8 -11  -5   -0.72    4.37
  -7 -11  -5   -0.37    3.63
  -6 -11  -5    9.25    6.27
  -5 -11  -5    0.29    3.63
   5  11  -5   -0.04    4.05
  -4 -11  -5   -9.45    5.42
   4  11  -5   -9.23    5.99
  -3 -11  -5   12.44    5.62
   3  11  -5    6.36    6.43
  -2 -11  -5   15.96    5.90
   2  11  -5   29.43    8.87
   1  11  -5    6.10    4.64
   0  11  -5   -2.19    3.74
  -3 -12   5   -2.21    4.18
  -2 -12   5   16.51    7.19
  -1 -12   5   -9.44    6.30
   0 -12   5   11.81    7.04
   1 -12   5    9.79    7.26
   2 -12   5   -4.63    5.57
   3 -12   5    0.57    4.37
   4 -12   5   -7.04    5.62
   9  12   4    8.51    5.01
   8  12   4    3.41    4.74
   7  12   4   44.14   10.58
   6  12   4   14.28    7.11
   5  12   4    3.72    5.42
  -4 -12   4   16.59    6.86
  -3 -12   4   11.33    7.48
  -2 -12   4   10.01    6.91
  -1 -12   4    0.41    4.59
   0 -12   4    2.01    4.94
   1 -12   4    0.87    6.16
   2 -12   4   13.07    7.32
   3 -12   4    8.15    6.05
   4 -12   4   13.03    6.45
   5 -12   4    0.92    4.59
   6 -12   4   20.61    8.72
   7 -12   4   33.29   10.30
   8 -12   4  -14.08    7.19
   9 -12   4    3.65    6.08
  10 -12   4    6.45    6.82
  13  12   3    2.80    4.72
  12  12   3   -0.07    4.33
  11  12   3    6.86    5.11
  10  12   3    9.88    6.65
   9  12   3   -8.74    6.84
   8  12   3    1.00    2.99
   7  12   3    5.14    4.92
   6  12   3    7.50    5.44
   5  12   3   -8.09    6.62
  -4 -12   3   37.49    9.45
  -3 -12   3    7.41    6.05
  -2 -12   3    8.74    5.42
  -1 -12   3    8.79    6.51
   0 -12   3   29.43    7.83
   1 -12   3   -4.20    6.32
   2 -12   3   14.04    5.57
   3 -12   3    8.96    6.12
   4 -12   3   27.31    7.63
   5 -12   3    8.87    5.97
  -5  12   3    7.46    3.08
   6 -12   3    9.31    5.31
   7 -12   3   -4.33    5.18
   8 -12   3    4.61    5.31
   9 -12   3   -2.30    4.37
  10 -12   3    4.70    4.31
  11 -12   3   17.97    7.57
  12 -12   3   -3.02    5.14
  16  12   2    0.48    4.05
  15  12   2    3.50    5.23
  14  12   2    4.33    5.20
  13  12   2    9.09    6.36
  12  12   2   14.27    6.30
  11  12   2   44.62    9.20
  10  12   2    6.38    4.87
   9  12   2   37.78    8.31
   8  12   2   43.96    7.83
   8  12   2   43.20    8.77
   7  12   2   26.82    5.95
   7  12   2   13.73    5.49
   6  12   2    2.89    2.84
   6  12   2    3.87    4.72
   5  12   2   15.15    4.09
   5  12   2   10.51    4.77
  -4 -12   2  147.19   15.28
   4  12   2  164.42   11.43
  -3 -12   2   43.11    8.92
   3  12   2   51.99    6.38
  -2 -12   2   66.15   10.95
   2  12   2   77.94    7.35
  -1 -12   2    0.77    4.55
   0 -12   2  250.21   19.67
   1 -12   2    5.12    5.73
   2 -12   2   79.58   11.52
   3 -12   2   52.05    9.82
  -3  12   2   60.01    6.75
  -4  12   2  161.86   10.60
   4 -12   2  166.32   16.29
   5 -12   2   13.95    6.14
  -5  12   2   19.67    4.00
   6 -12   2    0.41    5.16
  -6  12   2    8.05    2.52
  -7  12   2   16.42    3.10
   7 -12   2    6.17    5.22
   8 -12   2   29.53    8.13
   9 -12   2   34.10    8.53
  18  12   1    0.68    3.94
  17  12   1    9.66    5.71
  16  12   1   10.73    5.25
  15  12   1   17.55    6.69
  14  12   1    5.77    4.42
  13  12   1   18.95    6.71
  12  12   1   10.04    4.90
  11  12   1   25.56    6.84
  10  12   1    8.92    5.05
   9  12   1   32.01    6.97
   8  12   1   14.73    4.94
   7  12   1   15.61    5.34
   6  12   1   84.23    9.73
   6  12   1   79.38    9.81
   5  12   1   39.59    6.82
   5  12   1   22.80    5.46
  -4 -12   1   93.00   11.56
   4  12   1   68.76    8.40
   3  12   1   37.78    6.12
  -3 -12   1   43.55    8.85
  -2 -12   1   15.74    5.38
   2  12   1   24.05    4.90
  -1 -12   1   39.00    8.09
   1  12   1   47.99    6.67
   0 -12   1   -6.21    5.57
   1 -12   1   33.73    7.10
   2 -12   1   21.75    6.97
   3 -12   1   29.05    7.24
   3 -12   1   37.75    6.34
   4 -12   1   80.91   11.10
   4 -12   1   78.29    8.83
   5 -12   1   37.21    6.36
   5 -12   1   26.17    6.99
  -5  12   1   38.58    3.65
   6 -12   1   73.83    8.48
   6 -12   1   83.23   11.08
  -6  12   1   64.99    3.58
   7 -12   1   11.15    4.11
   7 -12   1   17.66    5.95
   8 -12   1   17.90    4.81
   8 -12   1   12.86    5.42
   9 -12   1   18.23    4.88
  10 -12   1   20.37    4.90
  19  12   0   -3.30    4.18
  18  12   0    5.57    5.18
  17  12   0   -8.90    5.20
 -17 -12   0   -1.47    6.03
  16  12   0   17.93    6.80
  15  12   0    0.09    4.31
  14  12   0   -6.28    4.61
  13  12   0   74.18   10.86
  12  12   0    3.65    3.52
  11  12   0   -4.92    3.65
  10  12   0   22.58    6.17
   9  12   0  147.06   12.92
   8  12   0    4.52    3.10
   7  12   0   24.97    5.51
   6  12   0   -0.26    2.62
   5  12   0  195.12   12.74
   4  12   0  182.15   14.27
   4  12   0  191.33   12.37
   3  12   0   87.31    9.99
   3  12   0   82.02    8.00
   2  12   0   71.58    8.94
  -2 -12   0   45.27    7.70
  -1 -12   0   75.20    9.29
   1  12   0   94.09   10.10
   0 -12   0   13.51    4.79
   1 -12   0   96.74   10.38
   2 -12   0   55.09    7.94
   3 -12   0   77.32    9.20
   4 -12   0  183.57   14.36
   5 -12   0  168.38   10.69
   5 -12   0  205.89   15.19
   6 -12   0    4.02    2.17
   6 -12   0   -0.57    3.70
  -7  12   0   25.54    5.77
   7 -12   0   28.92    4.48
   7 -12   0   23.35    5.73
   8 -12   0    4.42    1.99
   9 -12   0  163.22    9.69
  10 -12   0   18.47    3.46
  19  12  -1  -10.93    6.38
  18  12  -1   10.78    5.77
  17  12  -1    9.57    5.27
  16  12  -1    8.26    5.09
 -16 -12  -1    1.00    3.87
  15  12  -1    4.74    4.17
 -15 -12  -1   -0.90    5.44
  14  12  -1   11.39    5.05
 -14 -12  -1   -2.62    4.61
  13  12  -1   21.31    5.99
 -13 -12  -1   22.98    8.37
  12  12  -1   10.04    4.48
 -12 -12  -1   21.99    7.63
 -11 -12  -1   46.96   10.52
  11  12  -1   51.70    7.72
  10  12  -1   24.46    5.66
   9  12  -1   25.18    5.14
   8  12  -1    4.92    3.06
   7  12  -1    8.37    3.08
   6  12  -1   76.30    7.04
   5  12  -1   35.09    4.76
   4  12  -1   83.71    6.62
   3  12  -1   36.62    4.17
   2  12  -1   15.46    2.84
   1  12  -1   25.42    3.34
   0 -12  -1   -2.29    3.23
   1 -12  -1   42.28    6.17
   2 -12  -1   17.79    4.28
  -3  12  -1   31.33    4.55
   3 -12  -1   33.89    5.62
  -3  12  -1   33.78    4.20
  -4  12  -1   75.36    5.51
  -4  12  -1   73.57    6.93
   4 -12  -1   66.07    7.59
  -5  12  -1   39.11    5.51
   5 -12  -1   40.40    6.27
  -5  12  -1   30.78    3.08
   5 -12  -1   38.52    4.13
  -6  12  -1   87.08    8.28
   6 -12  -1   75.66    4.99
   6 -12  -1   71.77    8.40
   7 -12  -1   10.86    1.53
  -7  12  -1   17.25    4.33
   7 -12  -1    8.13    3.72
  -8  12  -1   15.56    4.31
   8 -12  -1   10.08    3.45
  -9  12  -1   24.51    5.62
 -15 -12  -2    4.05    6.54
 -14 -12  -2    5.70    5.31
 -13 -12  -2    9.58    6.08
 -12 -12  -2   10.80    6.73
 -11 -12  -2   54.98   11.21
 -10 -12  -2    2.93    5.11
  -9 -12  -2   30.17    7.72
  -8 -12  -2   44.66    8.94
  -7 -12  -2   18.65    6.49
  -6 -12  -2   10.28    5.29
  -5 -12  -2   10.43    4.87
  -4 -12  -2  177.30   14.12
  -3 -12  -2   49.19    7.70
  -2 -12  -2   67.18    8.05
  -1 -12  -2    3.65    2.99
   1  12  -2    1.82    3.24
   0  12  -2  253.40   14.82
   0 -12  -2  272.77   14.78
   1 -12  -2    2.67    2.67
  -1  12  -2    1.97    2.78
  -2  12  -2   85.28    8.51
   2 -12  -2   73.43    6.69
  -3  12  -2   56.49    6.65
  -3  12  -2   44.75    3.34
   3 -12  -2   56.12    5.68
   3 -12  -2   49.36    5.05
  -4  12  -2  154.72   10.34
  -4  12  -2  148.03    7.46
   4 -12  -2  178.46   10.21
   4 -12  -2  166.47    7.85
   5 -12  -2   11.72    1.57
   5 -12  -2   10.38    2.95
  -5  12  -2   16.73    3.17
  -6  12  -2    6.49    2.32
   6 -12  -2    9.03    3.30
  -7  12  -2   21.21    4.37
   7 -12  -2   16.51    3.91
  -8  12  -2   31.77    5.36
   8 -12  -2   45.97    6.38
  -9  12  -2   37.71    6.06
   9 -12  -2   35.90    5.81
 -13 -12  -3    5.77    5.51
 -12 -12  -3   -1.73    5.07
 -11 -12  -3    3.89    5.27
 -10 -12  -3   14.21    5.62
  -9 -12  -3    4.88    4.04
  -8 -12  -3    8.59    5.25
   8  12  -3    5.11    4.70
  -7 -12  -3   -0.39    4.18
   7  12  -3    0.07    3.89
  -6 -12  -3   -3.58    5.34
   6  12  -3    0.83    3.91
  -5 -12  -3    2.58    3.83
   5  12  -3    0.88    4.29
  -4 -12  -3   36.70    7.30
   4  12  -3   31.26    7.32
  -3 -12  -3    5.40    4.33
   3  12  -3   -0.72    4.05
  -2 -12  -3    5.73    3.67
   2  12  -3   15.91    5.77
  -1 -12  -3    5.40    3.96
   1  12  -3    9.55    5.25
   0 -12  -3   32.24    5.82
   0  12  -3   32.94    6.86
   1 -12  -3    3.91    2.80
  -1  12  -3    9.34    4.76
   2 -12  -3    8.85    3.06
  -2  12  -3   13.82    4.87
   3 -12  -3    2.43    2.12
  -3  12  -3   -2.65    3.02
   4 -12  -3   28.16    3.54
  -4  12  -3   27.57    5.55
 -11 -12  -4   -1.33    5.36
 -10 -12  -4   -7.21    5.64
  10  12  -4   14.27    6.84
  -9 -12  -4    0.52    3.58
   9  12  -4   -6.89    5.73
  -8 -12  -4    2.62    5.36
   8  12  -4    7.70    6.03
  -7 -12  -4   32.46    8.39
   7  12  -4   32.11    8.04
  -6 -12  -4   11.76    5.92
   6  12  -4   10.19    6.03
  -5 -12  -4    6.16    5.03
   5  12  -4   -8.31    5.47
  -4 -12  -4   16.37    6.25
   4  12  -4   11.04    6.45
  -3 -12  -4   11.96    5.75
   3  12  -4    0.61    4.52
  -2 -12  -4   12.94    5.12
   2  12  -4    7.57    5.42
  -1 -12  -4    3.70    3.41
   1  12  -4    5.97    4.20
   0 -12  -4   10.16    4.00
   0  12  -4    3.45    3.76
   1 -12  -4   -0.68    2.62
  -1  12  -4    1.95    3.58
  -2  12  -4   12.70    5.01
  -8 -12  -5   -7.41    5.42
  -7 -12  -5    7.87    5.42
  -6 -12  -5    4.46    4.90
  -5 -12  -5  -12.35    6.25
  -4 -12  -5   -2.34    5.29
   4  12  -5   -6.84    5.31
   3  12  -5    7.24    5.47
   2  12  -5   10.86    5.77
   1  12  -5    5.51    5.33
   0  12  -5    6.80    5.64
   8  13   4   15.02    6.95
   7  13   4   13.45    5.51
   6  13   4   14.36    6.91
   5  13   4    8.37    6.45
  -4 -13   4   37.73   10.06
  -3 -13   4    0.59    4.85
  -2 -13   4    0.77    4.77
  -1 -13   4   11.24    6.45
   0 -13   4   16.33    7.61
   1 -13   4    9.34    6.91
   2 -13   4    7.10    5.82
   3 -13   4    0.44    5.44
   4 -13   4   32.90    9.49
   5 -13   4   23.44    8.20
   6 -13   4    3.65    5.75
   7 -13   4   24.57    9.07
   8 -13   4    8.24    5.86
  13  13   3   -6.28    5.16
  12  13   3    2.10    5.11
  11  13   3    0.46    3.93
  10  13   3   -3.80    4.90
   9  13   3   11.61    6.52
   8  13   3    4.55    4.68
   7  13   3    9.20    6.05
   6  13   3    3.21    4.76
   5  13   3    6.05    4.85
  -4 -13   3   -4.05    4.96
  -3 -13   3    7.74    7.08
  -2 -13   3   35.22    8.63
  -1 -13   3    4.00    6.01
   0 -13   3   22.36    7.74
   1 -13   3    4.70    5.23
   2 -13   3   21.97    7.57
   3 -13   3   -6.69    5.57
   4 -13   3    3.34    5.57
   5 -13   3    3.19    4.57
   6 -13   3    0.20    5.71
   7 -13   3   11.85    6.28
   8 -13   3   -2.89    6.03
   9 -13   3   -0.11    4.92
  10 -13   3   -8.74    6.67
  11 -13   3   10.71    7.17
  12 -13   3    3.45    5.58
  15  13   2   18.38    7.59
  14  13   2    6.28    5.25
  13  13   2   -1.84    4.33
  12  13   2    4.33    4.74
  11  13   2    2.91    3.87
  10  13   2    8.11    5.20
   9  13   2   13.97    5.92
   8  13   2    4.98    5.53
   7  13   2   39.72    7.10
   7  13   2   32.86    8.16
   6  13   2   12.35    4.04
   6  13   2    9.25    5.46
   5  13   2    0.22    2.25
   5  13   2    0.42    3.91
   4  13   2   52.82    7.04
  -4 -13   2   60.78   10.98
  -3 -13   2   48.45   10.17
   3  13   2   36.42    5.79
  -2 -13   2   17.60    6.89
   2  13   2   17.56    3.93
  -1 -13   2   49.04    9.68
   0 -13   2  128.92   14.67
   1 -13   2   32.16    8.31
   2 -13   2   20.55    7.61
   3 -13   2   42.59    8.90
  -3  13   2   36.11    5.66
   4 -13   2   54.59    9.86
  -4  13   2   49.26    6.14
   5 -13   2   -0.88    4.33
  -5  13   2   -3.30    2.16
   6 -13   2   14.47    6.23
  -6  13   2   14.38    3.06
   7 -13   2   35.31    8.96
   8 -13   2    7.67    5.09
   9 -13   2   17.18    7.26
  10 -13   2   16.05    7.15
  11 -13   2    0.83    5.62
  17  13   1   -2.86    4.28
  16  13   1    7.50    5.44
  15  13   1    4.22    5.40
  14  13   1   20.20    7.02
  13  13   1   17.84    6.76
  12  13   1    3.56    3.82
  11  13   1   15.39    6.01
  10  13   1   87.21   11.76
   9  13   1   22.14    6.45
   8  13   1   27.85    7.04
   7  13   1   13.95    5.03
   6  13   1   86.90   10.56
   5  13   1   -0.46    2.82
   5  13   1    1.68    3.11
   4  13   1   99.53   10.39
   4  13   1  102.47   11.32
   3  13   1   10.75    4.17
  -3 -13   1   11.48    4.88
  -2 -13   1  110.73   12.94
   2  13   1  120.33   10.86
  -1 -13   1   22.37    6.71
   1  13   1   34.15    6.21
   0 -13   1  177.98   16.07
   1 -13   1   23.85    6.65
   2 -13   1  115.80   13.16
   3 -13   1    4.98    4.64
   3 -13   1    9.45    3.69
   4 -13   1   95.54   10.01
   4 -13   1   94.64   11.87
   5 -13   1    4.72    3.24
   5 -13   1    5.58    5.68
  -5  13   1    1.77    1.20
   6 -13   1   98.16   12.66
  -6  13   1   76.17    3.74
   6 -13   1   91.86    9.86
   7 -13   1    7.59    3.39
   7 -13   1    9.27    4.04
   8 -13   1   22.32    5.16
   8 -13   1   18.80    6.86
   9 -13   1   14.52    4.55
   9 -13   1   20.94    7.19
  19  13   0    1.36    4.33
  18  13   0   -2.05    4.24
  17  13   0   -5.20    5.27
  16  13   0   -2.19    4.17
  15  13   0   27.65    7.59
  14  13   0   23.46    7.24
  13  13   0   16.50    5.42
  12  13   0    5.29    4.20
  11  13   0   22.37    6.08
  10  13   0   17.40    5.64
   9  13   0   49.97    7.98
   8  13   0    5.79    3.59
   7  13   0    1.88    2.75
   6  13   0    0.50    2.41
   5  13   0   44.57    6.40
   4  13   0   13.71    3.89
   3  13   0   47.57    6.56
   2  13   0   24.14    5.84
  -2 -13   0   25.34    6.32
  -1 -13   0    0.57    3.58
   1  13   0    4.15    3.06
   0 -13   0  165.56   14.08
   1 -13   0    2.34    3.70
   2 -13   0   27.77    6.52
   3 -13   0   40.68    7.59
   4 -13   0   14.69    5.82
   5 -13   0   39.50    5.60
   5 -13   0   37.23    7.37
   6 -13   0   -0.41    1.99
   6 -13   0    7.87    5.36
   7 -13   0    1.01    2.17
   7 -13   0    2.86    4.11
   8 -13   0    2.78    1.70
   8 -13   0    2.25    3.43
   9 -13   0   52.71    5.92
   9 -13   0   40.07    8.44
  17  13  -1   -3.82    4.35
  16  13  -1   12.46    5.42
  15  13  -1   -9.90    4.66
 -15 -13  -1    8.29    6.62
  14  13  -1   27.09    6.80
 -14 -13  -1   19.11    7.26
  13  13  -1   16.68    5.79
 -13 -13  -1   11.94    6.27
  12  13  -1    5.29    3.52
 -12 -13  -1   20.27    7.83
 -11 -13  -1   10.97    6.52
  11  13  -1   16.94    5.01
  10  13  -1   81.46    8.99
   9  13  -1   13.73    3.98
   8  13  -1   27.85    5.12
   7  13  -1   15.44    3.94
   6  13  -1   96.26    8.09
   5  13  -1    2.65    2.25
   4  13  -1   97.31    7.35
   3  13  -1    6.28    2.38
   2  13  -1  115.71    7.39
   1  13  -1   24.70    3.54
   0 -13  -1  198.66   13.49
   1 -13  -1   17.71    4.66
   2 -13  -1  134.82   11.28
  -3  13  -1   10.56    3.28
   3 -13  -1   11.35    3.93
  -3  13  -1   10.60    2.82
  -4  13  -1   81.68    5.93
  -4  13  -1   91.71    8.13
   4 -13  -1   90.33    9.66
  -5  13  -1    5.33    2.67
   5 -13  -1    4.33    3.78
  -5  13  -1    0.85    0.98
   5 -13  -1    3.17    1.84
  -6  13  -1   95.54    8.98
   6 -13  -1   89.61    5.97
   6 -13  -1   86.11    9.58
   7 -13  -1   12.24    1.88
  -7  13  -1   16.83    4.31
   7 -13  -1   18.78    5.18
  -8  13  -1   26.76    5.62
   8 -13  -1   16.44    4.81
   9 -13  -1   20.02    5.62
 -14 -13  -2   17.01    8.28
 -13 -13  -2    5.73    6.06
 -12 -13  -2    7.63    5.38
 -11 -13  -2    8.64    6.28
 -10 -13  -2    8.66    5.11
  -9 -13  -2   30.71    8.70
  -8 -13  -2    8.35    5.49
  -7 -13  -2   32.86    7.83
  -6 -13  -2   12.53    5.12
  -5 -13  -2   -4.96    3.26
  -4 -13  -2   53.63    8.57
  -3 -13  -2   33.05    6.99
  -2 -13  -2   21.34    5.36
  -1 -13  -2   53.84    7.37
   1  13  -2   43.79    7.04
   0  13  -2  120.92   10.54
   0 -13  -2  119.21   10.08
   1 -13  -2   38.04    5.62
  -1  13  -2   35.29    6.10
   2 -13  -2   22.82    4.26
  -2  13  -2   14.06    3.87
  -3  13  -2   37.58    5.77
  -3  13  -2   33.76    2.86
   3 -13  -2   43.13    5.12
   3 -13  -2   38.15    5.27
   4 -13  -2   50.46    5.92
  -4  13  -2   46.41    5.95
  -4  13  -2   54.94    4.59
   4 -13  -2   50.39    4.63
  -5  13  -2   -0.13    1.40
   5 -13  -2   -1.27    2.06
   5 -13  -2    0.85    0.63
  -5  13  -2    1.16    1.81
   6 -13  -2   11.74    3.35
   7 -13  -2   41.23    6.28
   8 -13  -2    0.28    2.49
   9 -13  -2   21.64    4.87
  10 -13  -2    6.05    3.19
 -13 -13  -3   14.97    7.28
 -12 -13  -3   -2.47    4.88
 -11 -13  -3    2.60    5.09
 -10 -13  -3    2.80    5.05
  -9 -13  -3    3.17    4.24
  -8 -13  -3    5.71    4.68
   8  13  -3   13.97    6.69
  -7 -13  -3   14.38    5.57
   7  13  -3    6.89    4.55
  -6 -13  -3   -3.06    5.20
   6  13  -3    2.93    3.76
  -5 -13  -3    6.30    4.46
   5  13  -3    3.35    4.15
  -4 -13  -3    5.92    4.18
   4  13  -3   -0.79    4.05
  -3 -13  -3    9.66    4.99
   3  13  -3   -1.95    3.83
  -2 -13  -3   18.03    4.83
   2  13  -3   28.60    7.11
  -1 -13  -3    3.08    3.02
   1  13  -3    3.30    3.61
   0 -13  -3   18.58    4.64
   0  13  -3    7.89    4.11
   1 -13  -3    1.27    2.21
  -1  13  -3   -1.16    3.61
   2 -13  -3   28.05    4.90
  -2  13  -3   32.82    6.45
   3 -13  -3    4.85    2.49
  -3  13  -3    1.42    2.80
  -4  13  -3    5.38    3.34
 -10 -13  -4   -3.39    4.55
  -9 -13  -4   10.14    4.98
   9  13  -4   -8.68    5.79
  -8 -13  -4    5.60    4.26
   8  13  -4   -0.57    4.05
  -7 -13  -4    7.78    5.57
   7  13  -4   14.34    6.47
  -6 -13  -4   25.36    7.22
   6  13  -4    9.64    6.17
  -5 -13  -4    4.31    3.82
   5  13  -4    5.27    5.07
  -4 -13  -4   26.74    7.22
   4  13  -4   29.16    8.48
  -3 -13  -4    7.34    4.42
   3  13  -4   -3.15    4.40
  -2 -13  -4   12.42    4.83
   2  13  -4   -0.06    4.05
  -1 -13  -4    0.37    2.67
   1  13  -4    3.54    3.32
   0  13  -4   15.28    6.06
  -1  13  -4   10.62    5.29
  -2  13  -4    0.66    3.80
  -3  13  -4    5.84    4.13
  -7 -13  -5  -20.03    7.80
  -6 -13  -5  -16.90    7.26
   2  13  -5   19.28    8.29
   1  13  -5   13.53    6.47
   0  13  -5    8.77    5.77
   6  14   4   -4.35    5.12
   5  14   4   27.70    8.81
  -4 -14   4    9.97    6.41
  -3 -14   4   17.80    7.52
  -2 -14   4    3.15    6.30
  -1 -14   4   -0.70    4.90
   0 -14   4   -4.92    5.60
   1 -14   4   -0.24    4.20
   2 -14   4    2.89    5.71
   3 -14   4   -4.31    5.68
   4 -14   4   11.48    5.62
   5 -14   4   40.92   11.13
   6 -14   4   -3.10    6.45
  12  14   3   -3.72    4.61
  11  14   3    7.04    5.16
  10  14   3   13.66    7.30
   9  14   3    6.71    6.16
   8  14   3   13.58    7.00
   7  14   3    4.96    5.86
   6  14   3   -8.50    5.55
   5  14   3    1.38    3.63
  -4 -14   3    9.86    7.21
  -3 -14   3   18.54    7.70
  -2 -14   3    5.88    5.60
  -1 -14   3   10.63    7.17
   0 -14   3   -9.75    7.08
   1 -14   3   12.35    6.95
   2 -14   3   33.65    9.53
   3 -14   3    6.91    5.22
   4 -14   3    8.02    5.97
   5 -14   3    4.33    5.05
   6 -14   3    3.06    4.98
   7 -14   3   12.64    6.30
   8 -14   3    0.50    5.20
   9 -14   3   -1.22    4.61
  10 -14   3    4.64    4.18
  11 -14   3   -4.76    6.01
  15  14   2    1.92    4.96
  14  14   2    6.56    5.40
  13  14   2    0.90    4.04
  12  14   2   12.55    6.47
  11  14   2    9.14    6.71
  10  14   2    5.53    5.55
   9  14   2   28.77    7.10
   8  14   2   18.43    6.52
   7  14   2    4.92    4.04
   6  14   2    6.23    4.57
   5  14   2   47.40    9.09
   5  14   2   48.34    7.19
   4  14   2   -6.67    3.41
  -4 -14   2   -0.35    4.81
  -3 -14   2    2.95    5.03
   3  14   2    6.38    3.35
  -2 -14   2    3.35    4.02
  -1 -14   2   33.86    8.96
   0 -14   2   48.51   10.39
   1 -14   2   29.86    7.81
   2 -14   2    3.85    5.49
   3 -14   2    5.07    4.52
  -3  14   2    7.83    2.97
   4 -14   2   -1.95    5.11
  -4  14   2   -1.25    1.86
   5 -14   2   55.29   11.04
  -5  14   2   40.66    5.31
   6 -14   2   -3.28    6.10
   7 -14   2    3.13    4.61
   8 -14   2    1.97    4.90
   9 -14   2   36.05    9.71
  10 -14   2    8.94    5.93
  11 -14   2   -0.77    4.50
  12 -14   2    3.70    4.48
  13 -14   2    6.69    6.87
  17  14   1    1.60    5.05
  16  14   1    4.42    4.44
  15  14   1   -3.13    4.31
  14  14   1    3.45    4.29
  13  14   1    3.15    4.13
  12  14   1    6.73    3.72
  11  14   1   11.11    4.72
  10  14   1   12.44    6.27
   9  14   1  130.58   13.97
   8  14   1   44.09    8.44
   7  14   1    5.18    4.00
   6  14   1   23.87    6.25
   5  14   1  111.82   12.02
   4  14   1   14.19    4.66
   4  14   1   13.92    4.98
   3  14   1  104.52   10.95
  -3 -14   1   77.76   11.56
  -2 -14   1   16.61    6.47
   2  14   1    8.02    4.15
  -1 -14   1   35.90    8.61
   0 -14   1  187.92   17.03
   1 -14   1   44.34    8.94
   2 -14   1    7.46    4.98
   3 -14   1   78.50   11.28
   4 -14   1   23.44    7.59
  -5  14   1   87.16    5.53
   5 -14   1  115.65   14.03
   6 -14   1   24.11    7.11
  -6  14   1   21.12    1.84
   7 -14   1    6.62    3.32
   7 -14   1   11.35    5.82
   8 -14   1   37.75    8.88
   9 -14   1  104.21   13.88
  10 -14   1   19.32    7.22
  11 -14   1   15.44    6.84
  18  14   0   15.37    6.76
  17  14   0   -6.54    4.87
  16  14   0    1.79    4.20
  15  14   0   10.56    5.60
  14  14   0   15.57    5.81
  13  14   0    5.47    4.20
  12  14   0    8.26    4.85
  11  14   0   11.10    4.87
  10  14   0   39.66    7.69
   9  14   0    8.31    4.28
   8  14   0    8.00    4.24
   7  14   0   84.04    9.79
   6  14   0    0.77    2.45
   5  14   0   -0.44    2.47
   4  14   0  162.10   12.27
   3  14   0    1.86    2.40
  -2 -14   0    5.82    4.26
  -1 -14   0   25.58    6.75
   0 -14   0   42.67    7.78
   1 -14   0   22.19    6.25
   2 -14   0    2.89    3.56
   3 -14   0    0.83    3.63
   4 -14   0  195.44   15.89
   5 -14   0    0.81    2.16
   5 -14   0    0.77    3.89
   6 -14   0    4.05    2.62
   6 -14   0    5.12    4.92
   7 -14   0   61.15    9.53
   7 -14   0   68.69    7.35
   8 -14   0    7.26    3.98
   9 -14   0   15.39    6.56
  10 -14   0   47.66    9.31
 -15 -14  -1    4.05    5.64
  14  14  -1   11.74    4.74
 -14 -14  -1    5.09    5.53
  13  14  -1    4.59    3.08
 -13 -14  -1   17.58    7.46
  12  14  -1    6.32    3.76
 -12 -14  -1    9.57    6.30
  11  14  -1    9.31    4.07
  10  14  -1    9.69    2.91
   9  14  -1  123.50   10.71
   8  14  -1   41.91    6.21
   7  14  -1    3.69    2.34
   6  14  -1   31.57    4.87
   5  14  -1  104.48    8.15
   4  14  -1   13.36    3.26
   3  14  -1   95.64    7.21
   2  14  -1   10.56    2.76
   1  14  -1   34.48    4.37
   0 -14  -1  206.55   14.56
   1 -14  -1   33.69    6.30
   2 -14  -1   11.80    4.63
  -2  14  -1    9.77    2.88
   3 -14  -1   80.12    9.22
  -3  14  -1  104.52    7.43
  -3  14  -1   92.89    8.02
  -4  14  -1   17.12    3.67
   4 -14  -1   12.88    4.02
  -4  14  -1   18.54    3.19
  -5  14  -1   85.89    5.22
  -5  14  -1   97.48    8.85
   5 -14  -1  102.29    7.54
   5 -14  -1  120.31   11.35
  -6  14  -1   27.04    5.20
   6 -14  -1   34.93    6.60
  -7  14  -1    6.12    3.32
   7 -14  -1    2.62    3.00
   8 -14  -1   41.71    7.48
   9 -14  -1  115.89   12.44
  10 -14  -1   12.27    4.48
  11 -14  -1   17.51    5.71
 -14 -14  -2    8.40    6.75
 -13 -14  -2    8.77    6.95
 -12 -14  -2    3.69    4.77
 -11 -14  -2    8.44    5.93
 -10 -14  -2   23.06    8.29
  -9 -14  -2   30.50    8.59
  -8 -14  -2    7.76    5.93
  -7 -14  -2    6.58    4.81
  -6 -14  -2    8.29    4.94
  -5 -14  -2   42.59    8.40
  -4 -14  -2    4.68    3.65
  -3 -14  -2    6.58    4.46
  -2 -14  -2    4.57    3.72
  -1 -14  -2   22.47    5.27
   1  14  -2   25.25    5.68
   0 -14  -2   17.45    4.72
   0  14  -2   24.64    5.36
   1 -14  -2   33.56    5.73
  -1  14  -2   20.70    5.03
   2 -14  -2    5.95    3.58
  -2  14  -2    6.80    3.21
   3 -14  -2    2.30    1.82
  -3  14  -2    3.56    2.75
   3 -14  -2    4.55    2.45
   4 -14  -2    1.60    2.17
   4 -14  -2    1.75    1.81
  -4  14  -2    3.32    2.19
   5 -14  -2   45.34    6.17
  -5  14  -2   51.29    5.84
   6 -14  -2   -1.38    2.99
   7 -14  -2    5.82    3.24
   8 -14  -2   13.31    4.22
   9 -14  -2   32.62    6.01
  10 -14  -2   17.07    4.77
 -12 -14  -3    1.20    4.55
 -11 -14  -3    9.40    5.14
 -10 -14  -3    6.71    5.75
  -9 -14  -3   -2.99    4.96
  -8 -14  -3    0.46    5.36
   8  14  -3   10.36    5.53
  -7 -14  -3    1.44    4.02
   7  14  -3   -3.52    4.07
  -6 -14  -3   -0.02    4.05
   6  14  -3   -8.46    4.94
  -5 -14  -3    2.62    3.72
   5  14  -3    2.38    3.58
  -4 -14  -3   11.63    5.01
   4  14  -3    9.20    4.83
  -3 -14  -3    7.26    4.70
   3  14  -3   10.01    4.68
  -2 -14  -3   17.62    5.09
   2  14  -3    9.45    5.29
  -1 -14  -3    6.80    3.04
   1  14  -3    6.67    3.65
   0 -14  -3    7.45    3.69
   0  14  -3    4.37    4.39
   1 -14  -3    6.38    3.04
  -1  14  -3    3.35    3.70
  -2  14  -3   19.30    5.62
  -3  14  -3   12.35    4.24
  -4  14  -3   17.80    5.01
 -10 -14  -4    3.96    4.90
  -9 -14  -4   -4.81    5.66
  -8 -14  -4   -0.76    4.13
   8  14  -4    4.61    5.49
  -7 -14  -4   -0.68    4.48
   7  14  -4    4.26    5.11
  -6 -14  -4    2.08    4.07
   6  14  -4    7.08    5.68
  -5 -14  -4   52.16    9.79
   5  14  -4   30.54    8.85
  -4 -14  -4   12.98    5.95
   4  14  -4   11.39    5.33
  -3 -14  -4    9.29    5.25
   3  14  -4   -5.84    5.05
  -2 -14  -4   -4.26    3.48
   2  14  -4   -7.57    4.57
   1  14  -4   11.52    5.62
   0  14  -4    3.32    3.50
  -1  14  -4    6.82    5.01
  -2  14  -4    7.69    4.64
  -3  14  -4   11.06    4.76
   1  14  -5   14.98    6.78
   0  14  -5    1.35    3.39
  -1  14  -5   11.81    5.99
  -4 -15   4    5.70    6.71
  -3 -15   4    0.87    5.51
  -2 -15   4   -6.62    6.40
  -1 -15   4  -10.62    6.86
   0 -15   4    8.87    6.99
   1 -15   4  -11.00    7.45
   2 -15   4   20.31    9.57
   3 -15   4   -6.91    5.88
  11  15   3   -1.55    5.01
  10  15   3  -13.53    6.41
   9  15   3    0.07    4.90
   8  15   3   -8.74    6.06
   7  15   3   23.83    7.50
   6  15   3   -6.82    5.20
   5  15   3   17.55    7.87
  -4 -15   3    3.35    6.41
  -3 -15   3    3.98    5.40
  -2 -15   3    7.10    6.30
  -1 -15   3   -2.10    6.08
   0 -15   3    6.60    6.17
   1 -15   3    2.01    4.90
   2 -15   3   -1.51    5.66
   3 -15   3    6.45    5.62
   4 -15   3    1.42    5.62
   5 -15   3   10.56    7.32
   6 -15   3    9.44    6.56
   7 -15   3    4.50    5.46
   8 -15   3    7.19    5.29
   9 -15   3   12.18    6.54
  14  15   2   -5.81    5.46
  13  15   2    6.34    5.38
  12  15   2    8.57    5.62
  11  15   2   -0.22    4.70
  10  15   2   13.40    6.25
   9  15   2    2.71    4.29
   8  15   2    5.66    5.64
   7  15   2   19.15    6.47
   6  15   2    8.90    5.49
   5  15   2    1.75    4.05
  -4 -15   2    8.44    5.58
  -3 -15   2   -3.50    5.62
  -2 -15   2   61.54   11.26
  -1 -15   2   -0.15    5.86
   0 -15   2   20.49    7.19
   1 -15   2   -1.95    6.08
   2 -15   2   66.02   11.83
   3 -15   2   -3.48    6.03
  -3  15   2    3.17    2.19
   4 -15   2    6.32    5.53
   5 -15   2    8.33    6.16
   6 -15   2   15.87    6.17
   7 -15   2   25.07    8.39
   8 -15   2   -5.97    5.01
   9 -15   2    2.38    4.68
  10 -15   2    7.78    5.20
  11 -15   2    3.46    4.37
  12 -15   2   15.80    6.86
  13 -15   2    4.87    5.25
  16  15   1  -13.18    5.75
  15  15   1   15.22    6.25
  14  15   1   10.93    5.88
  13  15   1    7.89    5.05
  12  15   1   19.74    6.73
  11  15   1    6.17    4.31
  10  15   1    8.13    5.51
   9  15   1   12.79    5.38
   8  15   1    6.12    4.05
   7  15   1   51.88    8.50
   6  15   1    6.95    4.50
   5  15   1   28.94    6.87
   4  15   1   16.61    5.40
  -3 -15   1   15.19    6.45
  -2 -15   1   -5.93    4.79
   2  15   1    3.52    3.41
  -1 -15   1   82.92   11.92
   0 -15   1  133.62   15.24
   1 -15   1   58.59   10.34
   2 -15   1    3.87    3.74
   3 -15   1    4.81    4.59
   4 -15   1   25.54    7.28
   5 -15   1   35.77    8.61
   6 -15   1    1.14    4.37
   7 -15   1   62.89   10.95
   8 -15   1    0.04    4.63
   9 -15   1    9.73    5.86
  10 -15   1    5.11    4.72
  11 -15   1    5.40    4.87
  12 -15   1    1.77    4.81
  13 -15   1    5.22    4.87
  17  15   0    5.20    5.77
  16  15   0    3.96    4.26
  15  15   0   -5.01    4.33
  14  15   0    6.19    4.66
  13  15   0    6.45    4.15
  12  15   0    2.38    3.21
  11  15   0    9.03    4.77
  10  15   0    7.17    4.96
   9  15   0    8.09    4.40
   8  15   0  213.19   15.78
   7  15   0    2.67    3.48
   6  15   0   30.21    6.10
   5  15   0   51.62    7.54
   4  15   0   24.60    5.34
   3  15   0   -1.33    3.06
  -2 -15   0   99.16   12.02
  -1 -15   0   -3.80    4.02
   0 -15   0   38.32    7.78
   1 -15   0    4.64    5.44
   2 -15   0   87.66   11.39
   3 -15   0   -5.36    4.79
   4 -15   0   35.02    7.65
   5 -15   0   45.34    6.38
   5 -15   0   40.60    8.46
   6 -15   0   31.88    5.40
   6 -15   0   40.57    7.89
   7 -15   0  -10.91    5.64
   8 -15   0  197.00   17.64
   9 -15   0    8.74    5.16
  10 -15   0   -2.51    5.44
  11 -15   0   12.22    5.44
  12 -15   0  -11.00    5.90
 -14 -15  -1    2.73    4.79
 -13 -15  -1   10.82    7.17
 -12 -15  -1   35.37    9.38
  11  15  -1    2.23    2.60
  10  15  -1    2.52    2.97
   9  15  -1   10.34    3.94
   8  15  -1    7.69    2.82
   7  15  -1   42.26    5.97
   6  15  -1    5.18    2.64
   5  15  -1   18.76    3.85
   4  15  -1   27.04    4.37
   3  15  -1   14.52    3.41
   2  15  -1    4.77    2.25
   1  15  -1   62.33    6.03
   0 -15  -1  128.06   12.26
   1 -15  -1   60.53    8.85
   2 -15  -1    1.86    3.72
  -2  15  -1    3.02    2.51
  -2  15  -1    4.81    2.65
  -3  15  -1    9.36    2.99
   3 -15  -1   11.68    4.48
  -3  15  -1   13.23    3.04
  -4  15  -1   27.85    4.90
   4 -15  -1   33.67    6.75
  -4  15  -1   37.84    4.26
  -5  15  -1   22.82    4.63
   5 -15  -1   26.45    6.01
  -5  15  -1   16.38    2.43
   6 -15  -1    6.71    3.24
   7 -15  -1   47.26    8.11
   8 -15  -1   -3.82    3.43
   9 -15  -1    7.48    4.46
  10 -15  -1   -0.76    3.04
  11 -15  -1   -1.75    3.56
  12 -15  -1    9.47    4.57
  13 -15  -1    5.90    4.61
 -13 -15  -2    9.42    8.07
 -12 -15  -2    3.45    4.81
 -11 -15  -2    7.65    5.42
 -10 -15  -2    7.70    6.43
  -9 -15  -2    3.82    5.57
  -8 -15  -2    3.10    4.87
  -7 -15  -2    5.88    4.90
  -6 -15  -2   12.50    5.05
  -5 -15  -2    0.02    4.35
  -4 -15  -2   11.52    4.64
  -3 -15  -2    3.39    3.93
  -2 -15  -2   61.41    8.61
  -1 -15  -2    0.35    3.30
   1  15  -2   -0.02    2.54
   0 -15  -2    8.37    3.50
   0  15  -2   20.94    5.47
   1 -15  -2   -1.09    2.65
  -1  15  -2    3.11    3.19
  -2  15  -2   37.84    5.92
   2 -15  -2   65.43    7.37
   3 -15  -2    3.15    2.16
  -3  15  -2   -1.88    2.40
   4 -15  -2   15.26    3.87
  -4  15  -2   13.01    3.63
   5 -15  -2    4.92    2.99
  -5  15  -2    4.57    2.54
   6 -15  -2   12.22    3.78
   7 -15  -2    9.77    3.48
 -11 -15  -3    4.64    5.99
 -10 -15  -3   -1.92    4.61
  -9 -15  -3   10.39    6.34
  -8 -15  -3    3.06    4.02
   8  15  -3   18.06    6.65
  -7 -15  -3    6.99    4.87
   7  15  -3    5.79    4.64
  -6 -15  -3  -10.12    5.38
   6  15  -3   -2.16    4.24
  -5 -15  -3   20.84    6.67
   5  15  -3   17.95    7.10
  -4 -15  -3  -10.84    5.07
   4  15  -3    3.10    3.89
  -3 -15  -3    3.59    3.58
   3  15  -3    5.38    4.55
  -2 -15  -3   10.49    4.70
   2  15  -3   11.87    5.49
  -1 -15  -3   -0.90    2.73
   1  15  -3    7.08    4.24
   0 -15  -3   12.26    4.05
   0  15  -3   10.39    4.24
  -1  15  -3   -1.16    3.00
  -2  15  -3   11.80    4.63
  -3  15  -3   -0.24    2.62
  -4  15  -3   -9.03    3.87
  -9 -15  -4   -5.46    4.20
  -8 -15  -4   -4.70    5.36
  -7 -15  -4  -14.30    6.52
  -6 -15  -4   -2.17    5.90
   6  15  -4   11.48    5.79
  -5 -15  -4    8.22    6.34
   5  15  -4    2.45    4.57
  -4 -15  -4   -1.68    3.24
   4  15  -4   -6.19    5.22
   3  15  -4   -6.12    4.92
   2  15  -4  -10.16    5.05
   1  15  -4    1.79    3.24
   0  15  -4    1.64    3.41
  -1  15  -4    4.02    4.04
  -2  15  -4   17.55    5.99
  -3  15  -4   10.17    4.74
   9  16   3    9.99    5.90
   8  16   3   13.77    6.06
   7  16   3    1.84    4.26
   6  16   3   10.08    6.28
   5  16   3   48.95   10.82
  -4 -16   3   24.14    8.75
  -3 -16   3   -6.45    6.32
  -2 -16   3    6.17    7.35
  -1 -16   3   -0.53    5.73
   0 -16   3   12.37    6.65
   1 -16   3   13.25    7.35
   2 -16   3    9.33    7.70
   3 -16   3   -7.22    6.06
   4 -16   3    6.54    6.65
   5 -16   3   35.28   10.27
   6 -16   3    9.60    7.32
   7 -16   3    7.10    6.21
   8 -16   3    9.09    6.34
  13  16   2   10.28    5.99
  12  16   2   -3.98    4.40
  11  16   2    1.44    4.92
  10  16   2    9.40    5.31
   9  16   2   16.02    6.76
   8  16   2   10.82    5.27
   7  16   2   15.04    6.36
   6  16   2   12.83    5.81
   5  16   2   14.28    6.73
  -4 -16   2    5.58    6.95
  -3 -16   2   19.67    7.72
  -2 -16   2    8.00    5.27
  -1 -16   2   12.81    6.47
   0 -16   2   -3.61    5.22
   1 -16   2   19.78    8.00
   2 -16   2    8.88    6.54
   3 -16   2    7.61    6.05
   4 -16   2    1.44    6.06
   5 -16   2    4.96    5.53
   6 -16   2    5.97    5.73
   7 -16   2   16.77    7.57
   8 -16   2   24.72    8.09
   9 -16   2   23.46    8.22
  10 -16   2   16.18    6.84
  11 -16   2   -6.28    5.71
  12 -16   2   -9.01    6.67
  15  16   1    7.41    5.14
  14  16   1   -2.62    4.39
  13  16   1  -11.50    5.75
  12  16   1   -3.63    4.11
  11  16   1   -1.22    3.76
  10  16   1    2.99    3.83
   9  16   1    9.55    4.76
   8  16   1    7.45    4.63
   7  16   1    0.02    3.46
   6  16   1    7.41    4.64
   5  16   1    9.23    5.01
   4  16   1   39.63    7.76
  -3 -16   1    5.68    5.70
  -2 -16   1   36.73    8.72
  -1 -16   1   32.57    8.88
   0 -16   1   25.64    7.32
   1 -16   1   38.02    9.09
   2 -16   1   31.63    8.15
   3 -16   1   -3.46    5.44
   4 -16   1   28.66    8.26
   5 -16   1    1.71    4.22
   6 -16   1   15.63    6.54
   7 -16   1    5.47    5.62
   8 -16   1   14.95    6.34
   9 -16   1   12.07    6.52
  10 -16   1    7.15    4.85
  11 -16   1   -2.30    4.40
  12 -16   1   11.24    6.45
  13 -16   1    9.47    6.41
  14 -16   1   -0.94    4.42
  15  16   0    1.99    3.80
  14  16   0   -2.05    3.78
  13  16   0    8.13    3.54
  12  16   0    0.11    2.93
  11  16   0    6.95    4.18
  10  16   0   12.99    5.09
   9  16   0   18.52    5.46
   8  16   0    9.79    4.42
   7  16   0   23.50    5.73
   6  16   0   -0.24    3.13
   5  16   0    4.33    3.02
   4  16   0   20.86    5.18
   3  16   0    6.52    3.52
  -1 -16   0    2.34    3.74
   0 -16   0   22.19    6.82
   1 -16   0   -6.19    5.90
   2 -16   0   67.51   10.41
   3 -16   0    3.82    3.89
   4 -16   0   24.46    6.84
   5 -16   0    6.47    4.83
   6 -16   0   -2.10    4.28
   7 -16   0   19.91    6.76
   8 -16   0    7.45    4.55
   9 -16   0   42.85    9.81
  10 -16   0   -2.73    4.35
  11 -16   0   14.69    6.05
  12 -16   0    0.83    3.93
  13 -16   0    1.49    3.65
  14 -16   0    7.83    6.30
  15 -16   0    9.81    5.95
 -13 -16  -1   17.45    8.72
 -12 -16  -1    2.93    5.55
   6  16  -1    8.92    3.02
   5  16  -1   -0.76    1.60
   4  16  -1   34.83    4.92
   3  16  -1    2.78    1.77
   2  16  -1   28.84    4.29
   1  16  -1   23.90    4.00
   1 -16  -1   27.63    6.14
   2 -16  -1   30.94    6.65
  -2  16  -1   31.22    4.99
   3 -16  -1    3.00    3.98
  -3  16  -1    2.01    1.94
   4 -16  -1   23.50    5.40
  -4  16  -1   31.48    3.96
   5 -16  -1    5.68    3.54
   6 -16  -1    9.03    4.13
   7 -16  -1   -7.26    3.91
   8 -16  -1    3.52    3.85
   9 -16  -1    0.24    3.06
  10 -16  -1    4.59    3.54
  11 -16  -1    6.65    4.42
  12 -16  -1  -16.57    6.12
  13 -16  -1   -2.40    3.85
  14 -16  -1    8.99    5.20
 -12 -16  -2    2.56    5.44
 -11 -16  -2   -4.22    5.09
 -10 -16  -2    7.94    6.41
  -9 -16  -2   29.99    9.16
  -8 -16  -2    4.40    4.07
  -7 -16  -2   16.46    6.51
  -6 -16  -2    6.65    4.64
  -5 -16  -2    7.39    4.46
  -4 -16  -2    4.48    4.13
  -3 -16  -2    6.65    5.07
  -2 -16  -2    7.98    4.00
   2  16  -2   10.60    4.44
  -1 -16  -2   16.55    5.49
   1  16  -2   20.88    5.46
   0 -16  -2    4.33    3.59
   0  16  -2    8.53    4.11
   1 -16  -2   26.01    5.36
  -1  16  -2   26.30    5.62
   2 -16  -2   16.09    3.94
  -2  16  -2   15.98    4.63
  -3  16  -2    7.81    3.37
 -10 -16  -3   -2.32    4.53
  -9 -16  -3    3.76    4.76
   9  16  -3    6.73    4.66
  -8 -16  -3   27.28    8.61
   8  16  -3   12.26    6.21
  -7 -16  -3    5.88    5.40
   7  16  -3   -7.06    5.44
  -6 -16  -3    4.15    3.61
   6  16  -3    6.51    4.68
  -5 -16  -3   19.15    6.71
   5  16  -3   29.36    7.19
  -4 -16  -3   20.62    6.41
   4  16  -3   19.50    6.12
  -3 -16  -3    0.81    3.58
   3  16  -3   13.10    5.33
  -2 -16  -3    5.60    3.80
   2  16  -3    8.61    4.44
  -1 -16  -3   10.19    4.37
   1  16  -3   12.37    5.09
   0  16  -3   14.28    5.07
  -1  16  -3    0.57    2.82
  -2  16  -3    7.96    4.53
  -8 -16  -4    3.89    4.85
  -7 -16  -4    4.22    4.76
  -6 -16  -4   -4.94    4.44
   5  16  -4   14.10    6.38
   4  16  -4   -8.42    5.57
   3  16  -4  -21.16    7.11
   2  16  -4   -1.03    4.29
   1  16  -4   10.75    4.50
   0  16  -4    4.88    4.17
  -1  16  -4    5.22    3.52
   8  17   3  -10.01    6.71
   7  17   3   -4.50    5.49
   6  17   3    1.47    4.59
   5  17   3    8.02    5.79
  -3 -17   3    5.47    6.14
  -2 -17   3    7.17    6.41
  -1 -17   3  -11.02    7.57
   0 -17   3   -0.61    6.23
   1 -17   3   17.16    7.94
   2 -17   3    1.03    5.09
   3 -17   3    8.66    7.00
   4 -17   3    8.42    5.86
   5 -17   3   -6.71    6.64
  12  17   2    3.37    4.63
  11  17   2   -8.28    5.29
  10  17   2   -2.40    4.53
   9  17   2    7.56    4.79
   8  17   2    5.60    4.81
   7  17   2   -3.82    5.25
   6  17   2    9.09    6.34
   5  17   2   -9.38    5.57
   4  17   2   19.43    6.23
  -3 -17   2  -12.94    7.00
  -2 -17   2    8.35    6.43
  -1 -17   2   -4.09    6.62
   0 -17   2   19.57    7.43
   1 -17   2    3.10    6.56
   2 -17   2   11.15    6.21
   3 -17   2    0.57    5.33
   4 -17   2   25.16    8.81
   5 -17   2    4.79    4.90
   6 -17   2    1.64    4.90
   7 -17   2    2.67    5.23
   8 -17   2    3.02    5.99
   9 -17   2    7.65    6.71
  10 -17   2   -4.99    5.57
  15  17   1   13.79    6.56
  14  17   1   -1.77    3.78
  13  17   1    2.52    4.18
  12  17   1   -0.88    4.07
  11  17   1   -1.95    3.69
  10  17   1   -2.30    3.59
   9  17   1   11.17    5.29
   8  17   1    5.14    4.68
   7  17   1   38.96    8.20
   6  17   1    6.03    4.13
   5  17   1    5.77    3.34
   4  17   1   13.09    5.22
  -3 -17   1    9.97    5.09
  -2 -17   1   19.20    7.85
  -1 -17   1    3.89    4.68
   0 -17   1   53.67   10.62
   1 -17   1    6.27    5.88
   2 -17   1   16.35    6.41
   3 -17   1    7.81    4.88
   4 -17   1   11.22    5.93
   5 -17   1   -3.46    4.18
   6 -17   1    8.53    5.79
   7 -17   1   57.21   11.52
   8 -17   1    0.90    4.39
   9 -17   1    7.50    5.60
  10 -17   1   -4.52    4.53
  11 -17   1   -9.62    6.21
  12 -17   1   -3.48    5.20
  13 -17   1  -14.62    7.02
  12  17   0    4.29    3.52
  11  17   0    2.27    3.23
  10  17   0   66.66    9.66
   9  17   0    7.54    3.96
   8  17   0   -1.88    2.97
   7  17   0    4.05    3.23
   6  17   0    8.61    3.93
   5  17   0    0.09    2.62
   4  17   0    1.33    2.65
   3  17   0   13.97    4.61
   2  17   0    1.64    2.73
  -1 -17   0   21.38    6.89
   0 -17   0  176.64   16.70
   1 -17   0    1.16    3.59
   2 -17   0   -6.80    6.16
   3 -17   0   15.52    6.10
   4 -17   0   -0.07    4.26
   5 -17   0   -6.36    4.68
   6 -17   0   -4.09    4.11
   7 -17   0   -9.40    5.29
   8 -17   0    3.54    4.87
   9 -17   0    5.51    5.44
  10 -17   0   50.96   10.67
  11 -17   0   -1.23    4.18
  12 -17   0    2.62    4.33
  13 -17   0  -23.92    8.35
  14 -17   0  -13.68    6.49
  15 -17   0   -5.12    5.33
 -12 -17  -1    4.33    6.89
 -11 -17  -1   17.91    7.56
   1 -17  -1    2.86    4.37
   2 -17  -1   19.15    5.70
  -2  17  -1   24.16    4.35
   3 -17  -1   17.79    5.53
   4 -17  -1    9.49    5.07
   5 -17  -1   -3.59    3.74
   6 -17  -1    5.27    4.72
   7 -17  -1   65.00    9.71
   8 -17  -1    1.66    4.64
   9 -17  -1   -2.69    3.56
  10 -17  -1    5.09    4.85
  11 -17  -1   -0.37    3.61
 -11 -17  -2    1.60    4.76
 -10 -17  -2   25.49    8.37
  -9 -17  -2   17.90    7.10
  -8 -17  -2   -2.38    3.50
  -7 -17  -2   -0.53    4.07
  -6 -17  -2   11.72    5.46
  -5 -17  -2   -1.90    3.93
  -4 -17  -2   14.41    5.75
  -3 -17  -2    1.60    4.37
  -2 -17  -2    6.32    4.02
   2  17  -2   10.49    5.20
  -1 -17  -2    1.51    3.50
   1  17  -2    2.64    3.04
   0 -17  -2   33.53    6.56
   0  17  -2   18.69    5.33
   1 -17  -2    0.46    2.45
  -1  17  -2   -0.35    2.49
  -2  17  -2    5.46    3.21
  -9 -17  -3  -12.55    6.82
  -8 -17  -3   -5.75    5.34
   8  17  -3   -1.79    4.07
  -7 -17  -3   -1.55    5.27
   7  17  -3    1.00    3.52
  -6 -17  -3   11.76    5.99
   6  17  -3   -3.24    4.55
  -5 -17  -3    2.45    4.92
   5  17  -3   11.96    6.14
  -4 -17  -3   -2.88    5.01
   4  17  -3   11.80    5.27
  -3 -17  -3  -13.47    5.29
   3  17  -3    7.67    5.09
   2  17  -3    7.52    4.18
   1  17  -3    1.27    3.76
   0  17  -3    9.07    4.70
  -1  17  -3   -4.83    3.76
   4  17  -4   31.35    8.44
   3  17  -4  -11.67    5.95
   2  17  -4   -4.66    4.79
   1  17  -4   -7.87    5.05
   5  18   3   11.94    6.65
   4  18   3   11.68    6.17
  11  18   2    2.52    4.17
  10  18   2    1.03    4.04
   9  18   2    3.41    4.37
   8  18   2    3.76    4.40
   7  18   2   16.00    7.10
   6  18   2    4.88    4.61
   5  18   2    6.60    5.09
   4  18   2   14.60    5.93
  -3 -18   2    7.83    6.86
  -2 -18   2   14.54    7.43
  -1 -18   2    1.07    6.34
   0 -18   2   11.54    6.97
   1 -18   2   15.24    8.35
   2 -18   2    6.03    5.29
   3 -18   2   11.65    7.08
   4 -18   2    1.84    5.51
   5 -18   2   -4.42    6.27
   6 -18   2   -9.33    5.93
   7 -18   2    3.61    5.09
   8 -18   2    5.99    6.99
  13  18   1    6.40    5.82
  12  18   1   -4.07    4.46
  11  18   1    9.01    5.07
  10  18   1    8.05    4.99
   9  18   1   -5.22    4.13
   8  18   1   14.01    5.51
   7  18   1   20.13    6.54
   6  18   1    1.84    3.26
   5  18   1   -4.09    4.04
   4  18   1    0.90    3.06
   3  18   1   10.36    4.90
  -2 -18   1    5.82    4.94
  -1 -18   1   22.37    8.29
   0 -18   1    3.93    5.60
   1 -18   1   14.80    6.05
   2 -18   1    2.58    4.85
   3 -18   1    8.24    5.07
   4 -18   1   -8.99    5.73
   5 -18   1    3.46    4.81
   6 -18   1    7.98    6.10
   7 -18   1   15.65    6.95
   8 -18   1    9.29    6.54
   9 -18   1   -0.90    5.42
  10 -18   1   14.08    6.23
  11 -18   1    4.94    5.70
  12 -18   1    7.30    5.88
   8  18   0   26.69    6.25
   7  18   0    2.71    3.32
   6  18   0    2.08    3.48
   5  18   0   25.71    5.92
   4  18   0    4.11    3.41
   3  18   0    1.42    2.97
   2  18   0  126.19   12.09
  -1 -18   0   13.12    6.87
   0 -18   0    1.00    4.92
   1 -18   0    8.98    5.29
   2 -18   0  121.35   14.63
   3 -18   0   22.93    7.13
   4 -18   0   -0.17    4.88
   5 -18   0   27.46    7.93
   6 -18   0  -10.63    6.56
   7 -18   0   14.97    5.81
   8 -18   0   28.81    7.70
   9 -18   0    0.52    5.27
  10 -18   0   -2.65    4.40
  11 -18   0    5.11    5.31
  12 -18   0    7.56    5.53
  13 -18   0   -3.98    4.05
  14 -18   0    7.50    5.31
 -11 -18  -1   26.37    9.03
   1 -18  -1   26.50    7.02
   2 -18  -1  -10.17    4.79
   3 -18  -1   20.31    5.92
   4 -18  -1   -1.03    2.99
   5 -18  -1    8.79    4.37
   6 -18  -1   -4.90    3.80
   7 -18  -1   10.32    5.05
   8 -18  -1   11.41    4.81
   9 -18  -1   -8.11    4.29
 -10 -18  -2   10.52    7.93
  -9 -18  -2    7.00    5.05
  -8 -18  -2    8.70    7.52
  -7 -18  -2    5.73    5.20
  -6 -18  -2    5.42    5.25
  -5 -18  -2    7.80    5.22
  -4 -18  -2   14.34    6.40
  -3 -18  -2   -0.37    3.93
  -2 -18  -2    5.73    4.00
   2  18  -2   -1.46    3.72
  -1 -18  -2   14.43    6.12
   1  18  -2    9.40    4.09
   0  18  -2   11.89    4.59
  -8 -18  -3   15.04    6.43
  -7 -18  -3   -4.76    5.16
   7  18  -3    2.23    3.83
  -6 -18  -3    8.35    6.21
   6  18  -3   16.00    6.64
  -5 -18  -3    4.00    4.50
   5  18  -3   16.07    6.01
   4  18  -3   12.13    5.31
   3  18  -3    0.28    3.30
   2  18  -3    7.00    3.98
   1  18  -3    0.44    2.62
  10  19   2    1.57    3.89
   9  19   2   10.76    5.57
   8  19   2    8.85    5.55
   7  19   2   -0.59    3.58
   6  19   2  -12.77    6.21
   5  19   2   23.72    7.57
   4  19   2   -5.40    4.94
  -3 -19   2    4.11    6.32
  -2 -19   2   10.71    6.40
  -1 -19   2    7.10    5.22
   0 -19   2  -11.98    7.37
   1 -19   2  -13.16    7.34
   2 -19   2    9.53    5.55
   3 -19   2   16.62    7.69
   4 -19   2   13.86    7.08
   5 -19   2   -3.34    6.06
   6 -19   2   -1.66    5.22
  11  19   1   -3.72    3.91
  10  19   1    2.89    3.85
   9  19   1    0.53    3.30
   8  19   1   10.80    5.34
   7  19   1   11.00    5.33
   6  19   1   18.65    6.51
   5  19   1    4.26    3.69
   4  19   1    8.22    4.81
   3  19   1   10.93    5.47
  -2 -19   1   19.70    7.72
  -1 -19   1    2.52    5.27
   0 -19   1   47.74   10.73
   1 -19   1   -2.95    5.01
   2 -19   1   13.64    7.70
   3 -19   1   14.84    7.22
   4 -19   1   -3.83    6.27
   5 -19   1   -4.59    5.46
   6 -19   1   20.40    7.87
   7 -19   1   -2.34    4.90
   8 -19   1   14.28    7.13
   9 -19   1   18.15    7.24
  10 -19   1    7.48    6.14
   1  19   0    0.96    2.38
   0 -19   0   90.55   13.20
   1 -19   0   12.90    6.40
   2 -19   0   -4.61    5.95
   3 -19   0   13.51    6.19
   4 -19   0   46.39   10.04
   5 -19   0    1.51    5.12
   6 -19   0   26.21    7.91
   7 -19   0   -8.42    5.70
   8 -19   0   -6.36    4.61
   9 -19   0   -5.95    5.14
  10 -19   0   22.61    7.94
  11 -19   0    3.23    5.31
  12 -19   0    3.06    4.24
   2 -19  -1    9.60    5.29
   3 -19  -1    5.57    3.96
   4 -19  -1  -10.75    4.57
   5 -19  -1    8.70    4.63
  -9 -19  -2    0.15    4.55
  -8 -19  -2    6.21    6.10
  -7 -19  -2    3.37    4.83
  -6 -19  -2    2.19    4.33
  -5 -19  -2   17.73    6.40
  -4 -19  -2    4.24    4.66
  -3 -19  -2   10.69    5.07
   3  19  -2    8.00    4.44
   2  19  -2    0.31    3.35
   6  19  -3    9.10    5.55
   5  19  -3   14.65    5.99
   4  19  -3   -3.46    4.68
   8  20   2   -3.21    5.27
   7  20   2   -4.88    4.50
   6  20   2    7.17    5.14
   5  20   2    9.86    5.92
   4  20   2   -9.14    6.06
   3  20   2   21.82    7.45
   7  20   1   -0.26    3.35
   6  20   1    6.60    4.18
   5  20   1    9.71    5.03
   4  20   1   -8.39    4.98
   3  20   1    7.21    4.64
   2  20   1   16.79    6.14
  -1 -20   1   15.19    8.55
   0 -20   1    0.55    5.55
   1 -20   1   12.13    6.71
   2 -20   1   17.34    7.52
   3 -20   1   11.35    6.45
   4 -20   1    1.70    5.71
   5 -20   1   16.05    7.08
   6 -20   1    5.93    5.42
   7 -20   1   17.10    8.09
   8 -20   1    2.17    5.22
   0 -20   0   53.23   10.86
   1 -20   0    8.13    5.93
   2 -20   0   -0.35    4.66
   3 -20   0   13.05    5.73
   4 -20   0    7.74    5.33
   5 -20   0    6.30    6.03
   6 -20   0   12.53    6.14
   7 -20   0   -2.71    4.88
   8 -20   0   37.12   10.17
   9 -20   0   -6.32    5.36
  10 -20   0   -1.09    3.80
  -8 -20  -2    9.38    5.44
  -7 -20  -2   37.71    9.86
  -6 -20  -2   16.99    7.17
  -5 -20  -2   11.28    5.82
   5  21   2    8.75    5.79
   4  21   2   -6.71    5.38
   3  21   2    6.71    5.05
  -1 -21   1   20.77    9.09
   0 -21   1   23.89    8.63
   1 -21   1  -10.76    6.54
   2 -21   1   -8.26    5.86
   3 -21   1   -2.21    5.73
   4 -21   1   11.35    7.59
   5 -21   1    8.90    6.65
   6 -21   1    9.66    4.98
   1 -21   0   10.14    5.90
   2 -21   0   -7.48    5.53
   3 -21   0   18.15    7.11
   4 -21   0  -25.78    8.11
   5 -21   0    8.00    6.62
   6 -21   0    5.44    6.36
   7 -21   0    8.98    5.92
   8 -21   0   -7.13    6.30
   1 -22   0   -3.82    5.01
   2 -22   0   16.79    7.00
   3 -22   0  -16.16    7.15
   4 -22   0  -12.18    7.26
   5 -22   0  -14.21    7.17
   0   0   0    0.00    0.00
_computing_structure_solution     'SHELXT 2018/2 (Sheldrick, 2018)'
;
_shelx_hkl_checksum     3346
_shelx_res_file
;
TITL test_a.res in Pmn2(1)
    BA-27-4.res
    created by SHELXL-2018/3 at 17:48:01 on 17-Feb-2020
CELL 0.71073 16.778121 16.390172 4.789428 90 90 90
ZERR 2        0.001685  0.001757 0.000483  0  0  0
LATT -1
SYMM 0.5-X,-Y,0.5+Z
SYMM 0.5+X,-Y,0.5+Z
SYMM -X,+Y,+Z
SFAC C H N O
UNIT 54 66 14 6
TEMP 20
SIZE 0.772 0.169 0.095
SHEL 100 0.78
DFIX 0.85 O1 H1 O2 H2a O2 H2b
DFIX 0.9 N2 H2 N3 H3 N4 H4
FLAT C7 N4 H4 C8 N3 C13 H3
L.S. 10
PLAN  5
BOND $H
CONF
EQIV $1 -x+1, y, z
HTAB N2 O2_$1
HTAB N3 O1
HTAB N4 O2
HTAB O1 N3_$1
HTAB O2 N2_$1
HTAB O2 N4
LIST 4
FMAP 2
ACTA
WGHT    0.037600
EXTI    0.011322
FVAR       0.83870
N1    3    0.500000    0.752959    0.485179    10.50000    0.04293    0.04261 =
         0.03788   -0.00324    0.00000    0.00000
N2    3    0.433714    0.563739    0.650887    11.00000    0.04075    0.04962 =
         0.05459    0.00404   -0.00367   -0.00317
H2    2    0.383952    0.578327    0.616024    10.50000   -1.20000
N3    3    0.636157    0.858005    0.272665    11.00000    0.04639    0.04826 =
         0.04961    0.00201   -0.00173   -0.00329
H3    2    0.592795    0.885919    0.231199    10.50000   -1.20000
N4    3    0.711983    0.760931    0.460941    11.00000    0.04829    0.04881 =
         0.05802    0.00562   -0.00077   -0.00146
H4    2    0.724982    0.718880    0.565370    10.50000   -1.20000
C1    1    0.500000    0.671285    0.359525    10.50000    0.04552    0.04997 =
         0.04135   -0.00406    0.00000    0.00000
AFIX  23
H1A   2    0.546531    0.667019    0.240219    10.50000   -1.20000
H1B   2    0.453469    0.667019    0.240219    10.50000   -1.20000
AFIX   0
C2    1    0.500000    0.599498    0.552562    10.50000    0.04702    0.04405 =
         0.04130   -0.00464    0.00000    0.00000
C3    1    0.458641    0.500092    0.820203    11.00000    0.04538    0.04550 =
         0.04925   -0.00354   -0.00374   -0.00279
C4    1    0.415667    0.442856    0.972840    11.00000    0.05249    0.06165 =
         0.07171    0.00596    0.00095   -0.00853
AFIX  43
H4A   2    0.360238    0.442753    0.973673    11.00000   -1.20000
AFIX   0
C5    1    0.458648    0.386528    1.122200    11.00000    0.07805    0.05257 =
         0.07165    0.01299    0.00402   -0.00915
AFIX  43
H5    2    0.431646    0.347357    1.226065    11.00000   -1.20000
AFIX   0
C6    1    0.573246    0.771334    0.640179    11.00000    0.04805    0.04655 =
         0.04364   -0.00137   -0.00380   -0.00530
AFIX  23
H6A   2    0.588978    0.723567    0.746291    11.00000   -1.20000
H6B   2    0.562722    0.815084    0.771494    11.00000   -1.20000
AFIX   0
C7    1    0.640119    0.795837    0.453186    11.00000    0.04968    0.04704 =
         0.04452   -0.00692   -0.00313   -0.00886
C8    1    0.759145    0.803405    0.272017    11.00000    0.05190    0.04302 =
         0.05354   -0.00038   -0.00039   -0.00705
C9    1    0.838730    0.794478    0.197238    11.00000    0.04827    0.06663 =
         0.08212    0.00093    0.00598   -0.00032
AFIX  43
H9    2    0.870759    0.754618    0.277911    11.00000   -1.20000
AFIX   0
C10   1    0.868063    0.847253   -0.001562    11.00000    0.05558    0.07871 =
         0.08550   -0.00295    0.01681   -0.01328
AFIX  43
H10   2    0.920992    0.842674   -0.057055    11.00000   -1.20000
AFIX   0
C11   1    0.820506    0.907113   -0.121063    11.00000    0.07578    0.06536 =
         0.07256    0.00202    0.01275   -0.01610
AFIX  43
H11   2    0.842493    0.941876   -0.253804    11.00000   -1.20000
AFIX   0
C12   1    0.741593    0.916378   -0.048189    11.00000    0.06481    0.05079 =
         0.06136    0.00229    0.00286   -0.00830
AFIX  43
H12   2    0.709832    0.956296   -0.129831    11.00000   -1.20000
AFIX   0
C13   1    0.711469    0.863419    0.152871    11.00000    0.05228    0.04159 =
         0.04715   -0.00474   -0.00052   -0.00869
C14   1    0.500000    1.000058   -0.087010    10.50000    0.08821    0.07580 =
         0.09863    0.02980    0.00000    0.00000
PART -1
AFIX 137
H14A  2    0.477295    1.049629   -0.015783    10.50000   -1.50000
H14B  2    0.468974    0.981180   -0.242542    10.50000   -1.50000
H14C  2    0.553731    1.010105   -0.146720    10.50000   -1.50000
AFIX   0
PART 0
O1    4    0.500000    0.941528    0.119897    10.50000    0.06079    0.08453 =
         0.09917    0.03866    0.00000    0.00000
H1    2    0.457604    0.923468    0.189074    10.50000   -1.50000
C15   1    0.747938    0.597928    0.957450    11.00000    0.08384    0.07238 =
         0.06779    0.00396   -0.00910   -0.00610
AFIX 137
H15A  2    0.768010    0.543691    0.985412    11.00000   -1.50000
H15B  2    0.702487    0.606585    1.075551    11.00000   -1.50000
H15C  2    0.788684    0.636824    1.003105    11.00000   -1.50000
AFIX   0
O2    4    0.725334    0.607760    0.675467    11.00000    0.04780    0.06387 =
         0.06982    0.01693    0.00192    0.00462
PART -1
H2A   2    0.675978    0.594687    0.680809    10.50000   -1.50000
H2B   2    0.726781    0.656819    0.610696    10.50000   -1.50000
HKLF 4
REM  test_a.res in Pmn2(1)
REM wR2 = 0.1007, GooF = S = 1.033, Restrained GooF = 1.031 for all data
REM R1 = 0.0480 for 1903 Fo > 4sig(Fo) and 0.0928 for all 2938 data
REM 196 parameters refined using 11 restraints
END
WGHT      0.0377      0.0000
REM Highest difference peak  0.135,  deepest hole -0.142,  1-sigma level  0.031
Q1    1   0.5000  1.1783 -0.1767  10.50000  0.05    0.13
Q2    1   0.5000  0.8007  0.2842  10.50000  0.05    0.12
Q3    1   0.3995  0.6039  0.6458  11.00000  0.05    0.11
Q4    1   0.5000  0.6170  0.7805  10.50000  0.05    0.11
Q5    1   0.5940  0.8625  0.1630  11.00000  0.05    0.11
;
_shelx_res_checksum     98020
