# Supplementary material for: Tris(1H-benzimidazol-2-ylmeth­yl)amine methanol tris­olvate
Source: IUCrdata. 2020 Mar 5;5(Pt 3):x200281. doi: 10.1107/S2414314620002813 (PMC9462197; doi:10.1107/S2414314620002813)
Supplement: Supplementary file 2 [file x-05-x200281-Isup2.hkl]

data_I                                                                          
_shelx_title ' test_a.res in Pmn2(1)'                                           
_shelx_refln_list_code          4                                               
_shelx_F_calc_maximum      124.95                                               
_exptl_crystal_F_000       536.00                                               
_reflns_d_resolution_high  0.7801                                               
                                                                                
loop_                                                                           
 _space_group_symop_operation_xyz                                               
 'x, y, z'                                                                      
 '-x+1/2, -y, z+1/2'                                                            
 'x+1/2, -y, z+1/2'                                                             
 '-x, y, z'                                                                     
                                                                                
_cell_length_a    16.7781                                                       
_cell_length_b    16.3902                                                       
_cell_length_c     4.7894                                                       
_cell_angle_alpha  90.000                                                       
_cell_angle_beta   90.000                                                       
_cell_angle_gamma  90.000                                                       
                                                                                
_shelx_F_squared_multiplier     1.000                                           
                                                                                
loop_                                                                           
 _refln_index_h                                                                 
 _refln_index_k                                                                 
 _refln_index_l                                                                 
 _refln_F_squared_calc                                                          
 _refln_F_squared_meas                                                          
 _refln_F_squared_sigma                                                         
 _refln_observed_status                                                         
   4   2  -6          0.75         33.47        11.81 o                         
   3   3  -6          3.67          7.49         7.31 o                         
   3   0  -5         18.48         23.24         8.64 o                         
   5   0  -5         36.48         27.33         9.14 o                         
   7   0  -5         22.14         30.55         7.38 o                         
   9   0  -5         33.81         37.86         8.09 o                         
  11   0  -5         26.31         29.36         7.88 o                         
   2   1  -5          3.80          5.40         5.97 o                         
   3   1  -5          2.56          7.34         5.09 o                         
   4   1  -5         27.85         22.49        10.44 o                         
   5   1  -5          7.04          3.10         7.94 o                         
   6   1  -5          5.41          5.25         5.67 o                         
   7   1  -5         46.91         43.17         6.87 o                         
   8   1  -5          8.82         16.86         6.49 o                         
   9   1  -5          0.52         -2.39         3.05 o                         
  10   1  -5          9.79          9.26         3.66 o                         
  11   1  -5          5.38          5.67         3.38 o                         
  12   1  -5          1.54          6.00         4.51 o                         
   1   2  -5         22.11         23.77         8.27 o                         
   2   2  -5          3.93          3.30         4.98 o                         
   3   2  -5          9.94         11.27         8.15 o                         
   4   2  -5          5.22          4.86         5.73 o                         
   5   2  -5          2.02          2.23         7.22 o                         
   6   2  -5         26.34         34.23         6.23 o                         
   7   2  -5          4.16         15.67         5.15 o                         
   8   2  -5         31.19         40.46         7.02 o                         
   9   2  -5          2.63          1.93         7.47 o                         
  10   2  -5          0.76          1.61         3.28 o                         
  11   2  -5          1.10          0.32         3.09 o                         
  12   2  -5          3.62          4.56         9.76 o                         
   1   3  -5         43.71         41.66        11.09 o                         
   2   3  -5         19.21         22.22         8.27 o                         
   3   3  -5         18.19         18.78         7.37 o                         
   4   3  -5         38.83         40.44         7.98 o                         
   5   3  -5          4.34          1.38         4.15 o                         
   6   3  -5          0.45          5.16         4.08 o                         
   7   3  -5         42.61         36.66         7.14 o                         
   8   3  -5         25.88         20.37         5.11 o                         
   9   3  -5          4.16         13.65         5.09 o                         
  10   3  -5          0.17         -3.30         3.30 o                         
  11   3  -5          1.01          8.69         3.67 o                         
  12   3  -5          3.24         12.71         7.83 o                         
   0   4  -5        102.37         99.67        14.89 o                         
   1   4  -5         38.10         41.00        10.38 o                         
   2   4  -5          1.65          5.04         4.43 o                         
   3   4  -5          2.41         10.13        12.99 o                         
   4   4  -5          2.42          8.43         6.53 o                         
   5   4  -5         30.36         41.50         8.37 o                         
   6   4  -5         22.38         24.85         7.44 o                         
   7   4  -5         16.16         27.65         5.78 o                         
   8   4  -5          4.47          5.00         5.05 o                         
   9   4  -5          2.31          0.34         8.86 o                         
  10   4  -5          8.72          5.09         5.17 o                         
  11   4  -5         19.38         10.33         6.62 o                         
   0   5  -5         55.48         57.34        12.03 o                         
   1   5  -5         11.75         13.61         6.71 o                         
   2   5  -5          8.11         10.47         8.86 o                         
   3   5  -5         27.55         34.62         7.55 o                         
   4   5  -5          9.36          4.59         4.15 o                         
   5   5  -5          6.58          8.84         5.09 o                         
   6   5  -5          7.50         11.62         5.25 o                         
   7   5  -5          4.92         10.55        13.55 o                         
   8   5  -5         20.93         17.33         6.32 o                         
   9   5  -5          3.14          1.29         3.55 o                         
  10   5  -5         16.23         23.20         6.28 o                         
  11   5  -5          1.18         -9.60         9.60 o                         
   0   6  -5         18.24         26.17         9.26 o                         
   1   6  -5          3.43          8.99         4.50 o                         
   2   6  -5         21.19         20.51        10.49 o                         
   3   6  -5         16.03         30.19         9.04 o                         
   4   6  -5         15.46         12.28        11.75 o                         
   5   6  -5         13.87         11.18         5.93 o                         
   6   6  -5          2.14          5.93         8.11 o                         
   7   6  -5         17.87         20.41        13.73 o                         
   8   6  -5          3.14         13.82         6.36 o                         
   9   6  -5          5.91          8.84         6.79 o                         
  10   6  -5          0.88         13.18         9.07 o                         
   0   7  -5          4.66          1.78         5.47 o                         
   1   7  -5          8.57          9.81         3.53 o                         
   2   7  -5          4.92          1.27         4.56 o                         
   3   7  -5          0.21         -1.86         9.30 o                         
   4   7  -5          0.84          1.04         4.28 o                         
   5   7  -5          1.87         -2.49         4.71 o                         
   6   7  -5         12.70         13.20         5.52 o                         
   7   7  -5          2.86         12.60        11.32 o                         
   8   7  -5          7.54         12.39         7.01 o                         
   9   7  -5          0.47          1.36         5.91 o                         
  10   7  -5          8.00         -1.44         6.00 o                         
   0   8  -5         14.64         15.46         5.98 o                         
   1   8  -5          4.50         -1.67         4.02 o                         
   2   8  -5          1.04          3.82         4.95 o                         
   3   8  -5          1.29          4.18         5.17 o                         
   4   8  -5          0.38          4.04         4.28 o                         
   5   8  -5          2.67          1.19         4.31 o                         
   6   8  -5          0.05          3.93        10.14 o                         
   7   8  -5          0.18         -5.78         5.78 o                         
   8   8  -5          1.37         -3.57         8.19 o                         
   9   8  -5         11.07         -6.65         8.46 o                         
   0   9  -5          0.39          7.48         4.65 o                         
   1   9  -5          6.83          2.04         2.79 o                         
   2   9  -5          3.84          2.12         4.17 o                         
   3   9  -5          0.58         -1.38         5.22 o                         
   4   9  -5          1.92         -7.23        12.37 o                         
   5   9  -5          2.63         -3.96        12.14 o                         
   6   9  -5          3.99          1.74         4.64 o                         
   7   9  -5          1.92          8.58         5.67 o                         
   8   9  -5          6.18         35.95        12.00 o                         
   0  10  -5         10.20         15.78         8.83 o                         
   1  10  -5          5.18          7.30         4.63 o                         
   2  10  -5          1.31          1.89         4.68 o                         
   3  10  -5          2.04          5.10         9.06 o                         
   4  10  -5          4.75          0.77         3.54 o                         
   5  10  -5          2.15          6.80         7.10 o                         
   6  10  -5          9.25         11.57         5.36 o                         
   7  10  -5          3.83          9.11         9.27 o                         
   0  11  -5          0.59         -3.11         5.32 o                         
   1  11  -5          1.97          8.67         6.60 o                         
   2  11  -5         12.36         30.81         9.57 o                         
   3  11  -5         13.60         13.65         6.02 o                         
   4  11  -5          0.19         -5.71         5.71 o                         
   5  11  -5          4.12          0.19         3.84 o                         
   0  12  -5          2.71          9.67         8.02 o                         
   1  12  -5          1.11          7.83         7.58 o                         
   2  12  -5          0.11         15.44         8.20 o                         
   2   0  -4        324.02        331.91        24.95 o                         
   4   0  -4         37.63         44.02         7.69 o                         
   6   0  -4         55.46         46.16         5.28 o                         
   8   0  -4        225.08        231.15        13.80 o                         
  10   0  -4         16.28         22.31         5.54 o                         
  12   0  -4          9.25         19.64         9.60 o                         
  14   0  -4         35.56         40.42         8.51 o                         
  16   0  -4          4.81          5.03         6.06 o                         
   0   1  -4         19.31         26.91         8.10 o                         
   1   1  -4          5.33          5.26         5.90 o                         
   2   1  -4         30.59         31.76         5.20 o                         
   3   1  -4         20.58         23.03         4.41 o                         
   4   1  -4         18.03         14.27         3.59 o                         
   5   1  -4         25.35         23.51         2.71 o                         
   6   1  -4         62.65         59.73         4.31 o                         
   7   1  -4        135.67        142.76         6.63 o                         
   8   1  -4          5.35          3.56         2.13 o                         
   9   1  -4         24.71         22.86         3.62 o                         
  10   1  -4         49.44         42.91         5.79 o                         
  11   1  -4         33.94         33.65         7.06 o                         
  12   1  -4         13.28         12.72         3.92 o                         
  13   1  -4         15.09         20.11         4.50 o                         
  14   1  -4          2.52          4.44         3.79 o                         
  15   1  -4          1.29         -5.37         9.07 o                         
  16   1  -4          2.90         -2.76        10.29 o                         
   0   2  -4        132.86        115.95        14.15 o                         
   1   2  -4          4.81          4.07         3.08 o                         
   2   2  -4          9.82          4.63         3.47 o                         
   3   2  -4         21.36         17.96         4.33 o                         
   4   2  -4         21.10         13.53         3.99 o                         
   5   2  -4         14.60         20.21         3.44 o                         
   6   2  -4         77.13         85.46         4.99 o                         
   7   2  -4          4.06          5.93         1.99 o                         
   8   2  -4         23.89         19.73         3.17 o                         
   9   2  -4         19.83         20.68         4.40 o                         
  10   2  -4          2.18          1.72         3.10 o                         
  11   2  -4         11.95         17.02         3.74 o                         
  12   2  -4         28.10         38.95         5.61 o                         
  13   2  -4          2.73          3.27         5.33 o                         
  14   2  -4          5.23          7.54         5.47 o                         
  15   2  -4          5.05          1.82         3.06 o                         
  16   2  -4          8.05         21.35         6.03 o                         
   0   3  -4         77.79         76.22        11.56 o                         
   1   3  -4         30.36         27.65         9.68 o                         
   2   3  -4          1.61         -2.14         4.21 o                         
   3   3  -4          4.31          0.88         3.33 o                         
   4   3  -4         29.17         27.69         4.14 o                         
   5   3  -4          8.81         11.37         3.26 o                         
   6   3  -4         28.33         28.94         2.93 o                         
   7   3  -4         36.25         41.41         3.98 o                         
   8   3  -4        103.03        111.28         8.25 o                         
   9   3  -4         32.72         37.50         5.29 o                         
  10   3  -4         11.10          9.55         4.31 o                         
  11   3  -4          6.26          4.39         3.15 o                         
  12   3  -4          4.95         -0.54         3.38 o                         
  13   3  -4          3.95          4.37         3.16 o                         
  14   3  -4         21.33         22.64         4.79 o                         
  15   3  -4         20.93         22.16         5.81 o                         
  16   3  -4          2.63         12.57         5.76 o                         
   0   4  -4         13.59         12.61         4.11 o                         
   1   4  -4          9.96          8.41         3.36 o                         
   2   4  -4         52.86         54.66         6.06 o                         
   3   4  -4         19.07         19.48         6.38 o                         
   4   4  -4        118.37        118.31        11.28 o                         
   5   4  -4         20.30         23.36         5.53 o                         
   6   4  -4         83.74         83.89         8.29 o                         
   7   4  -4        105.50        119.21         9.95 o                         
   8   4  -4          7.08          8.99         3.36 o                         
   9   4  -4         12.76         12.08         3.89 o                         
  10   4  -4         47.51         56.29         8.24 o                         
  11   4  -4          9.57          8.01         3.26 o                         
  12   4  -4          5.16          5.88         3.22 o                         
  13   4  -4          4.24         -1.74         3.15 o                         
  14   4  -4         23.51         31.66         5.05 o                         
  15   4  -4          6.45         10.53         3.92 o                         
   0   5  -4        176.62        180.99        12.73 o                         
   1   5  -4         40.56         33.77         4.86 o                         
   2   5  -4         51.63         54.48         5.75 o                         
   3   5  -4          3.06         -0.76         4.22 o                         
   4   5  -4         11.77         17.09         6.33 o                         
   5   5  -4         93.85        103.15        10.90 o                         
   6   5  -4         15.43         15.77         6.20 o                         
   7   5  -4          9.13          0.81         7.92 o                         
   8   5  -4         15.86         23.47         5.67 o                         
   9   5  -4         46.39         52.21         7.30 o                         
  10   5  -4         18.42         12.18         3.83 o                         
  11   5  -4          1.98          5.72         3.36 o                         
  12   5  -4          9.13          7.87         3.66 o                         
  13   5  -4          6.31          6.72         3.28 o                         
  14   5  -4          5.60          7.70         2.95 o                         
  15   5  -4          8.62         12.67         7.66 o                         
   0   6  -4        221.43        229.03        14.17 o                         
   1   6  -4         11.63         16.85         3.20 o                         
   2   6  -4         16.00         15.37         3.59 o                         
   3   6  -4         16.30         17.91         5.35 o                         
   4   6  -4        101.25        109.59        11.22 o                         
   5   6  -4          5.02         11.19         5.24 o                         
   6   6  -4         74.60         86.60        11.57 o                         
   7   6  -4         11.11          5.15         3.77 o                         
   8   6  -4         19.08         23.60         5.26 o                         
   9   6  -4          7.49         10.84         4.76 o                         
  10   6  -4         48.28         56.05         7.66 o                         
  11   6  -4         24.60         25.40         5.88 o                         
  12   6  -4          2.73          3.51         3.94 o                         
  13   6  -4          6.70          2.85         4.65 o                         
  14   6  -4          1.11          1.26         4.72 o                         
  15   6  -4          1.21         -8.96         8.96 o                         
   0   7  -4          0.90          3.16         3.95 o                         
   1   7  -4         64.22         71.12         5.83 o                         
   2   7  -4         75.68         66.20         9.52 o                         
   3   7  -4         17.93         21.52         4.90 o                         
   4   7  -4         83.03         93.61        11.05 o                         
   5   7  -4         47.67         42.43         7.67 o                         
   6   7  -4         27.67         25.45         6.30 o                         
   7   7  -4         50.36         57.87         9.26 o                         
   8   7  -4         23.26         26.54         7.81 o                         
   9   7  -4         13.17          7.42         4.85 o                         
  10   7  -4          2.57          0.28         3.71 o                         
  11   7  -4          4.82         13.65        10.69 o                         
  12   7  -4          2.11          1.87         4.03 o                         
  13   7  -4          4.68          3.40         4.09 o                         
  14   7  -4          2.99          1.87         6.82 o                         
   0   8  -4          5.25         10.81         6.54 o                         
   1   8  -4         15.93         18.85         3.58 o                         
   2   8  -4         66.02         59.60         5.36 o                         
   3   8  -4         24.50         22.22         4.15 o                         
   4   8  -4         61.66         51.88        14.81 o                         
   5   8  -4         19.23          8.11         5.17 o                         
   6   8  -4         34.04         37.08         7.08 o                         
   7   8  -4          7.78         12.57         5.07 o                         
   8   8  -4          9.98         15.28         7.71 o                         
   9   8  -4          3.68         -0.13         6.62 o                         
  10   8  -4         41.08         55.32        15.09 o                         
  11   8  -4          2.60         10.13         5.26 o                         
  12   8  -4          0.61         -1.40         9.91 o                         
  13   8  -4          5.35          2.58         3.65 o                         
  14   8  -4         12.87         27.72        10.22 o                         
   0   9  -4         60.32         49.31         7.03 o                         
   1   9  -4          5.10          1.68         4.05 o                         
   2   9  -4         55.58         55.82         5.19 o                         
   3   9  -4         12.78         12.47         3.35 o                         
   4   9  -4          8.18          0.53         4.01 o                         
   5   9  -4         33.06         28.96         6.20 o                         
   6   9  -4          4.20         11.20         6.43 o                         
   7   9  -4         10.35         25.29         7.17 o                         
   8   9  -4         11.67         14.12         5.81 o                         
   9   9  -4          4.78         11.84         6.23 o                         
  10   9  -4          1.09         -4.34         4.34 o                         
  11   9  -4         17.34          8.74        10.31 o                         
  12   9  -4          7.15          5.03         5.29 o                         
  13   9  -4          4.18         -3.01         7.44 o                         
   0  10  -4          7.36          9.65         4.41 o                         
   1  10  -4         31.21         33.66         4.22 o                         
   2  10  -4         40.34         33.57         4.19 o                         
   3  10  -4          8.57          8.79         3.04 o                         
   4  10  -4         38.27         30.51         6.53 o                         
   5  10  -4          0.74          7.96         5.69 o                         
   6  10  -4         19.24         20.41         6.14 o                         
   7  10  -4         30.79         43.32         8.33 o                         
   8  10  -4         20.12         30.63        18.73 o                         
   9  10  -4          4.40          5.45         5.14 o                         
  10  10  -4         18.26         21.21        11.59 o                         
  11  10  -4          3.09          7.08         4.93 o                         
  12  10  -4          5.55          5.60         6.92 o                         
   0  11  -4          6.66          5.29         5.94 o                         
   1  11  -4         18.74         15.31         3.32 o                         
   2  11  -4         31.01         34.93         4.36 o                         
   3  11  -4          7.87          6.26         6.82 o                         
   4  11  -4         18.88         31.21         7.13 o                         
   5  11  -4         12.16         15.41         6.01 o                         
   6  11  -4         32.41         35.84         7.94 o                         
   7  11  -4          2.35          6.41         4.91 o                         
   8  11  -4          6.54         16.92         5.76 o                         
   9  11  -4          8.34         14.22         5.97 o                         
  10  11  -4          4.34         -7.90        10.25 o                         
  11  11  -4          5.39          9.61         5.94 o                         
   0  12  -4          3.01          9.53         4.77 o                         
   1  12  -4          4.76          3.33         2.35 o                         
   2  12  -4         11.44         15.85         4.25 o                         
   3  12  -4          5.37          7.97         8.07 o                         
   4  12  -4         13.51         19.54         6.38 o                         
   5  12  -4          4.60         -1.10        10.29 o                         
   6  12  -4         14.88         15.61         6.01 o                         
   7  12  -4         28.25         45.89         8.25 o                         
   8  12  -4          1.41          7.12         5.70 o                         
   9  12  -4          3.02         -3.31         5.27 o                         
  10  12  -4          1.63          3.55        15.27 o                         
   0  13  -4         19.02         21.72         8.62 o                         
   1  13  -4         11.94          5.28         3.49 o                         
   2  13  -4          9.99          5.41         5.24 o                         
   3  13  -4          4.96          4.82         4.34 o                         
   4  13  -4         38.70         39.54         7.82 o                         
   5  13  -4          6.10          6.71         4.34 o                         
   6  13  -4         16.83         24.88        11.17 o                         
   7  13  -4         19.49         15.38         6.00 o                         
   8  13  -4          2.60          3.46         4.39 o                         
   9  13  -4          0.69          2.04        13.38 o                         
   0  14  -4          0.13          4.72         4.98 o                         
   1  14  -4          2.70         12.84         5.32 o                         
   2  14  -4          1.15         -2.41         5.97 o                         
   3  14  -4          3.52          6.97         7.13 o                         
   4  14  -4         15.01         17.26         5.64 o                         
   5  14  -4         41.47         61.33        15.37 o                         
   6  14  -4          2.93          5.92         4.70 o                         
   7  14  -4          3.04          2.31         4.79 o                         
   0  15  -4          3.63          2.33         4.85 o                         
   1  15  -4          0.89          3.96         3.59 o                         
   2  15  -4          3.11          3.58        19.70 o                         
   3  15  -4          4.69          3.09        11.58 o                         
   4  15  -4          7.54         -3.91         3.91 o                         
   5  15  -4          2.86          6.92         5.27 o                         
   1   0  -3          6.23          1.62         4.17 o                         
   3   0  -3        109.30        109.88         9.80 o                         
   5   0  -3        523.46        534.49        25.33 o                         
   7   0  -3        176.39        184.99        10.79 o                         
   9   0  -3         92.65         82.43         7.04 o                         
  11   0  -3         68.60         76.80         7.08 o                         
  13   0  -3        120.61        123.36        11.97 o                         
  15   0  -3         20.01          7.34         5.80 o                         
  17   0  -3         17.35          9.74         9.35 o                         
   0   1  -3        171.75        151.06        10.02 o                         
   1   1  -3         35.12         26.76         3.84 o                         
   2   1  -3         26.51         28.04         4.20 o                         
   3   1  -3         41.02         41.54         3.21 o                         
   4   1  -3          1.46          2.07         1.46 o                         
   5   1  -3          5.03          3.45         1.72 o                         
   6   1  -3        371.46        368.50         9.04 o                         
   7   1  -3        108.95        107.91         5.21 o                         
   8   1  -3         20.00         18.29         2.74 o                         
   9   1  -3         97.24        101.44         5.37 o                         
  10   1  -3        220.78        246.35         8.48 o                         
  11   1  -3         43.67         49.27         4.58 o                         
  12   1  -3         33.80         27.30         4.33 o                         
  13   1  -3         90.02         83.92         6.95 o                         
  14   1  -3         25.59         27.74         4.50 o                         
  15   1  -3         24.24         13.47         3.88 o                         
  16   1  -3         27.18         25.70         4.71 o                         
  17   1  -3          0.60         -4.56         7.39 o                         
  18   1  -3          7.49          7.57         7.75 o                         
   0   2  -3        557.59        553.79        25.71 o                         
   1   2  -3         51.13         50.22         4.98 o                         
   2   2  -3        265.01        284.24         9.26 o                         
   3   2  -3        171.23        168.64         7.58 o                         
   4   2  -3        388.94        379.36         8.46 o                         
   5   2  -3         35.90         34.20         3.53 o                         
   6   2  -3          5.05          8.47         1.87 o                         
   7   2  -3         29.63         29.67         3.01 o                         
   8   2  -3         66.23         67.48         4.32 o                         
   9   2  -3        135.25        144.55         6.37 o                         
  10   2  -3         16.76         12.81         3.88 o                         
  11   2  -3          9.95          9.38         3.30 o                         
  12   2  -3         17.65         20.25         3.84 o                         
  13   2  -3         44.34         46.20         5.46 o                         
  14   2  -3          8.23          4.03         2.65 o                         
  15   2  -3         13.66          8.22         3.37 o                         
  16   2  -3          6.83          6.77         3.19 o                         
  17   2  -3          0.02          0.18         3.91 o                         
  18   2  -3         24.24         17.92         5.07 o                         
   0   3  -3        736.35        753.90        27.05 o                         
   1   3  -3          5.62          3.05         2.23 o                         
   2   3  -3        195.89        194.13         7.07 o                         
   3   3  -3         14.20         17.24         3.62 o                         
   4   3  -3        126.22        124.94         4.73 o                         
   5   3  -3        142.08        150.34         5.45 o                         
   6   3  -3         18.66         17.57         2.27 o                         
   7   3  -3          2.42          0.42         1.80 o                         
   8   3  -3         75.44         74.86         4.53 o                         
   9   3  -3         87.51         94.97         5.73 o                         
  10   3  -3         97.02         92.50         6.99 o                         
  11   3  -3         86.60         86.60         6.89 o                         
  12   3  -3         21.00         15.44         3.70 o                         
  13   3  -3          8.78         13.15         4.20 o                         
  14   3  -3          4.92          7.39         4.61 o                         
  15   3  -3          6.50         11.76         4.40 o                         
  16   3  -3          5.13          5.98         3.13 o                         
  17   3  -3          0.37          1.58         2.69 o                         
  18   3  -3          5.14          8.53         4.41 o                         
   0   4  -3         99.73         99.94         8.21 o                         
   1   4  -3         23.89         25.63         3.35 o                         
   2   4  -3         32.55         35.37         3.68 o                         
   3   4  -3         55.93         49.92         4.61 o                         
   4   4  -3         71.52         74.45         5.56 o                         
   5   4  -3        160.03        150.93         6.56 o                         
   6   4  -3         71.92         72.12         4.01 o                         
   7   4  -3         43.44         44.56         3.48 o                         
   8   4  -3         44.86         44.00         3.90 o                         
   9   4  -3         72.35         77.78         5.44 o                         
  10   4  -3         20.82         16.84         3.48 o                         
  11   4  -3         46.49         48.71         5.54 o                         
  12   4  -3         23.46         28.91         5.99 o                         
  13   4  -3          2.16          2.99         3.12 o                         
  14   4  -3          1.81          3.50         3.16 o                         
  15   4  -3          9.14         15.01         3.67 o                         
  16   4  -3         24.29         32.81         5.04 o                         
  17   4  -3          5.29          6.19         4.09 o                         
  18   4  -3          1.93         10.46         5.28 o                         
   0   5  -3        206.53        209.27        11.51 o                         
   1   5  -3         13.99         15.03         2.66 o                         
   2   5  -3         12.71         16.85         3.77 o                         
   3   5  -3        118.06        114.83         6.12 o                         
   4   5  -3         18.09         22.33         3.61 o                         
   5   5  -3         10.83         11.04         1.52 o                         
   6   5  -3        206.50        199.50         6.69 o                         
   7   5  -3        178.44        178.24         7.32 o                         
   8   5  -3        202.04        208.93         8.49 o                         
   9   5  -3         19.55         20.08         3.18 o                         
  10   5  -3         26.89         24.25         4.19 o                         
  11   5  -3        143.23        149.23         8.86 o                         
  12   5  -3          8.41          4.31         2.68 o                         
  13   5  -3          5.78          5.30         4.62 o                         
  14   5  -3          8.54         10.21         3.34 o                         
  15   5  -3         17.43         18.44         5.85 o                         
  16   5  -3          1.91         -1.10         2.74 o                         
  17   5  -3          1.77          6.70         7.78 o                         
  18   5  -3          3.14          2.40        19.39 o                         
   0   6  -3          7.94         11.16         3.88 o                         
   1   6  -3         62.48         59.59         4.56 o                         
   2   6  -3         90.11         89.50         5.01 o                         
   3   6  -3         80.08         81.44         5.27 o                         
   4   6  -3        223.72        242.66        11.49 o                         
   5   6  -3         92.29         88.24        14.86 o                         
   6   6  -3        280.34        272.72        12.49 o                         
   7   6  -3        246.32        256.38         9.39 o                         
   8   6  -3         33.62         32.57         4.41 o                         
   9   6  -3         46.86         48.83         4.40 o                         
  10   6  -3          7.06          6.95         3.17 o                         
  11   6  -3         51.94         53.78         5.50 o                         
  12   6  -3         21.32         15.31         3.73 o                         
  13   6  -3         10.41          6.82         3.72 o                         
  14   6  -3         26.90         30.35         5.24 o                         
  15   6  -3          6.42          7.49         3.71 o                         
  16   6  -3         10.19         10.77         5.52 o                         
  17   6  -3          0.79         17.75         6.58 o                         
   0   7  -3         66.94         66.20         7.02 o                         
   1   7  -3        276.03        285.55         9.61 o                         
   2   7  -3         82.93         79.48         5.22 o                         
   3   7  -3         68.05         59.96         4.56 o                         
   4   7  -3          3.82          0.41         3.29 o                         
   5   7  -3         42.83         39.56         6.72 o                         
   6   7  -3        118.56        122.15        13.28 o                         
   7   7  -3         82.16         77.90         6.07 o                         
   8   7  -3          4.91          7.07         3.35 o                         
   9   7  -3         14.14         10.47         2.88 o                         
  10   7  -3         55.27         47.83         6.58 o                         
  11   7  -3         23.45         17.34         7.51 o                         
  12   7  -3         10.46          9.79         4.18 o                         
  13   7  -3          6.43          9.09         5.51 o                         
  14   7  -3          6.22          3.74         6.65 o                         
  15   7  -3          4.64          6.68         4.68 o                         
  16   7  -3         15.26         20.07         9.75 o                         
  17   7  -3          0.54          7.28         6.68 o                         
   0   8  -3        106.34        104.89         8.50 o                         
   1   8  -3        216.41        219.57         8.57 o                         
   2   8  -3        107.50        109.78         6.14 o                         
   3   8  -3         41.17         42.97         3.93 o                         
   4   8  -3         64.37         55.77         7.67 o                         
   5   8  -3         46.70         45.94         7.15 o                         
   6   8  -3         34.65         26.32         5.98 o                         
   7   8  -3        171.88        176.85        13.31 o                         
   8   8  -3         39.52         42.71         5.28 o                         
   9   8  -3          5.28          8.13         3.12 o                         
  10   8  -3         21.29         20.26         4.37 o                         
  11   8  -3          4.05          0.71         4.64 o                         
  12   8  -3         31.04         38.81        11.54 o                         
  13   8  -3          7.66         11.77         5.61 o                         
  14   8  -3         18.98         29.92         8.96 o                         
  15   8  -3          9.02         11.05         6.09 o                         
  16   8  -3          3.87         16.89         6.87 o                         
   0   9  -3        107.85        107.87         8.86 o                         
   1   9  -3        345.55        351.05        10.87 o                         
   2   9  -3        161.23        163.63         7.43 o                         
   3   9  -3        180.78        175.28         7.52 o                         
   4   9  -3        556.34        538.85        15.20 o                         
   5   9  -3         51.64         56.95         7.90 o                         
   6   9  -3         84.13         87.09         9.78 o                         
   7   9  -3         33.96         31.79         3.50 o                         
   8   9  -3          1.86         -2.24         2.49 o                         
   9   9  -3         85.77         84.96         7.42 o                         
  10   9  -3         20.89         42.27        12.28 o                         
  11   9  -3         18.24         18.03         9.80 o                         
  12   9  -3         19.69         28.98         7.76 o                         
  13   9  -3          0.76         11.44         6.03 o                         
  14   9  -3         14.10         14.96         8.28 o                         
  15   9  -3          6.47         -5.02         5.02 o                         
  16   9  -3          0.17          3.33         5.93 o                         
   0  10  -3         18.37         12.46         7.35 o                         
   1  10  -3         52.47         48.29         4.39 o                         
   2  10  -3        126.50        128.72         6.72 o                         
   3  10  -3        159.22        159.70         7.20 o                         
   4  10  -3         55.08         55.25         4.72 o                         
   5  10  -3        187.53        195.38        13.71 o                         
   6  10  -3          0.96          6.97         6.90 o                         
   7  10  -3          1.37          2.62         2.09 o                         
   8  10  -3         13.94         12.27         5.78 o                         
   9  10  -3        113.34        132.10        17.75 o                         
  10  10  -3          0.87         -0.81         4.63 o                         
  11  10  -3         31.54         41.16        12.21 o                         
  12  10  -3         12.52          0.68         6.63 o                         
  13  10  -3          5.40         19.62         8.49 o                         
  14  10  -3          5.01          2.62         7.15 o                         
  15  10  -3          2.01          5.43         8.98 o                         
   0  11  -3         22.11         17.35         4.32 o                         
   1  11  -3         29.23         27.97         3.63 o                         
   2  11  -3         17.77         17.38         2.84 o                         
   3  11  -3         13.44         12.77         2.60 o                         
   4  11  -3        170.10        158.07         6.80 o                         
   5  11  -3         50.60         42.46         6.96 o                         
   6  11  -3         15.87         17.73         5.58 o                         
   7  11  -3         18.53         28.69         6.34 o                         
   8  11  -3          1.20         -3.73         6.16 o                         
   9  11  -3          3.37          5.25         7.39 o                         
  10  11  -3         17.67         24.81         9.30 o                         
  11  11  -3          1.47         -0.53         4.95 o                         
  12  11  -3         10.61         19.96        10.48 o                         
  13  11  -3          7.16         14.52         8.23 o                         
  14  11  -3          4.02          6.43         6.99 o                         
   0  12  -3         32.95         46.26         6.31 o                         
   1  12  -3          8.45          9.21         2.73 o                         
   2  12  -3         20.21         14.61         3.11 o                         
   3  12  -3          5.86          1.49         2.30 o                         
   4  12  -3         51.34         42.35         3.67 o                         
   5  12  -3          1.68          2.53         4.06 o                         
   6  12  -3          2.05         -1.47         4.48 o                         
   7  12  -3          0.55         -0.22         4.05 o                         
   8  12  -3          5.52          9.60         4.98 o                         
   9  12  -3          3.61          6.94         5.74 o                         
  10  12  -3         10.57         20.20         7.99 o                         
  11  12  -3         10.96          5.53         7.49 o                         
  12  12  -3          1.52         -2.46         7.21 o                         
  13  12  -3          6.15          8.20         7.83 o                         
   0  13  -3         16.75         19.45         7.60 o                         
   1  13  -3          6.69          2.32         2.08 o                         
   2  13  -3         31.80         38.30         3.97 o                         
   3  13  -3          4.28          4.52         3.09 o                         
   4  13  -3          5.12          5.13         3.12 o                         
   5  13  -3          5.46          6.78         4.32 o                         
   6  13  -3          2.95          0.59         4.33 o                         
   7  13  -3         14.29         14.58         5.32 o                         
   8  13  -3          5.19         12.95         5.87 o                         
   9  13  -3          0.53          4.51         6.03 o                         
  10  13  -3          0.43          3.98         7.18 o                         
  11  13  -3          4.76          3.70         7.24 o                         
  12  13  -3          6.54         -3.51         6.94 o                         
  13  13  -3          5.43         21.28        10.35 o                         
   0  14  -3          9.31          8.59         4.02 o                         
   1  14  -3         10.35          8.36         2.35 o                         
   2  14  -3         19.52         22.29         4.37 o                         
   3  14  -3         11.28         14.16         3.71 o                         
   4  14  -3         15.98         18.65         4.06 o                         
   5  14  -3          7.33          3.55         3.67 o                         
   6  14  -3          4.65         -5.43         6.00 o                         
   7  14  -3          3.00         -1.46         4.07 o                         
   8  14  -3          6.81          7.58         7.04 o                         
   9  14  -3          5.24         -4.25         7.05 o                         
  10  14  -3          7.45          9.54         8.17 o                         
  11  14  -3         14.66         13.36         7.31 o                         
  12  14  -3          0.92          1.71         6.47 o                         
   0  15  -3         21.06         16.14         4.16 o                         
   1  15  -3          4.75          1.45         3.40 o                         
   2  15  -3         14.40         16.16         4.02 o                         
   3  15  -3          0.63          3.38         2.73 o                         
   4  15  -3          0.63         -5.97         5.97 o                         
   5  15  -3         16.06         27.68         6.91 o                         
   6  15  -3          0.55         -5.66         5.66 o                         
   7  15  -3         13.56          9.06         4.78 o                         
   8  15  -3          6.22         12.38        10.66 o                         
   9  15  -3          5.37         14.77         9.01 o                         
  10  15  -3          2.84         -2.73         6.55 o                         
   0  16  -3         17.74         20.30         7.21 o                         
   1  16  -3          5.06          9.05         5.24 o                         
   2  16  -3          8.82         10.36         3.46 o                         
   3  16  -3          2.26          8.17         8.74 o                         
   4  16  -3         30.28         28.51         6.29 o                         
   5  16  -3         27.58         35.35         7.26 o                         
   6  16  -3          0.62          7.36         4.06 o                         
   7  16  -3          0.34         -0.80         9.20 o                         
   8  16  -3         12.96         26.66        10.68 o                         
   9  16  -3          7.40          7.48         4.73 o                         
   0  17  -3         13.29         12.89         6.68 o                         
   1  17  -3          2.74         -2.53         4.34 o                         
   2  17  -3          2.85         10.69         5.94 o                         
   3  17  -3          0.85         -3.83        15.03 o                         
   4  17  -3          6.58          6.08        10.43 o                         
   5  17  -3          4.32          9.50         6.76 o                         
   6  17  -3          1.35          4.60        10.66 o                         
   7  17  -3          0.90         -0.03         4.16 o                         
   1  18  -3          1.13          0.63         3.72 o                         
   2  18  -3          2.95          9.95         5.66 o                         
   3  18  -3          1.71          0.40         4.69 o                         
   0   0  -2        223.74        206.06        13.17 o                         
   2   0  -2        323.81        320.15        25.57 o                         
   4   0  -2        155.96        149.62         8.07 o                         
   6   0  -2        239.78        258.83         9.45 o                         
   8   0  -2        588.56        598.60        15.92 o                         
  10   0  -2        228.70        247.20        14.07 o                         
  12   0  -2         28.77         36.48         9.85 o                         
  14   0  -2        129.19        111.64        16.23 o                         
  16   0  -2         18.04         24.95        10.32 o                         
  18   0  -2         36.50         34.07        11.50 o                         
  20   0  -2         19.71         11.22         7.36 o                         
   0   1  -2        747.38        709.88        17.06 o                         
   1   1  -2         26.86         28.82         2.71 o                         
   2   1  -2        144.94        139.99         4.95 o                         
   3   1  -2          1.18          0.63         1.36 o                         
   4   1  -2         93.24         89.72         4.05 o                         
   5   1  -2        694.06        743.10        11.72 o                         
   6   1  -2         39.45         39.30         2.91 o                         
   7   1  -2        663.45        727.13        11.95 o                         
   8   1  -2         35.61         33.80         3.30 o                         
   9   1  -2         34.34         40.76         3.65 o                         
  10   1  -2         61.08         71.11         5.57 o                         
  11   1  -2         25.93         15.46         3.71 o                         
  12   1  -2         45.98         46.84         5.76 o                         
  13   1  -2         55.76         50.40         8.14 o                         
  14   1  -2          6.54          7.00         6.48 o                         
  15   1  -2         11.16          3.21         5.12 o                         
  16   1  -2         10.97         13.07         5.90 o                         
  17   1  -2          5.19          9.95         5.62 o                         
  18   1  -2          5.29          8.07         6.96 o                         
  19   1  -2         19.48         24.82         9.05 o                         
  20   1  -2          6.84          6.55         3.62 o                         
   0   2  -2         10.65         12.10         4.29 o                         
   1   2  -2         40.33         42.41         3.20 o                         
   2   2  -2         99.55        106.32         3.64 o                         
   3   2  -2        166.80        156.34         4.84 o                         
   4   2  -2         29.30         29.75         2.52 o                         
   5   2  -2        283.77        289.63         7.97 o                         
   6   2  -2        258.56        265.90         7.71 o                         
   7   2  -2        443.68        427.68        10.05 o                         
   8   2  -2        125.28        134.01         5.98 o                         
   9   2  -2         11.20          7.01         2.02 o                         
  10   2  -2         62.59         63.11         5.02 o                         
  11   2  -2         77.87         80.55         6.80 o                         
  12   2  -2        228.11        242.39        11.65 o                         
  13   2  -2        107.65        103.26         9.40 o                         
  14   2  -2         91.60         95.16         8.02 o                         
  15   2  -2         65.09         63.10         6.97 o                         
  16   2  -2          8.23          9.35         4.26 o                         
  17   2  -2          4.81          2.58         3.71 o                         
  18   2  -2          6.19         11.83         4.12 o                         
  19   2  -2          4.48          2.95         3.05 o                         
  20   2  -2          1.97         19.95         6.93 o                         
   0   3  -2        186.43        163.64        11.39 o                         
   1   3  -2       1203.66       1195.46        15.34 o                         
   2   3  -2         18.85         19.45         2.23 o                         
   3   3  -2        920.35        945.03        19.18 o                         
   4   3  -2        171.53        184.07         9.24 o                         
   5   3  -2        686.18        692.65        11.88 o                         
   6   3  -2          2.86          0.82         1.63 o                         
   7   3  -2         32.15         36.38         3.24 o                         
   8   3  -2         22.71         25.56         2.99 o                         
   9   3  -2        130.01        123.27         5.94 o                         
  10   3  -2        168.69        158.41         7.66 o                         
  11   3  -2         66.18         73.53         9.31 o                         
  12   3  -2         46.21         46.49         7.11 o                         
  13   3  -2        101.16         92.65         7.62 o                         
  14   3  -2         46.93         46.27         5.67 o                         
  15   3  -2         21.34         19.61         4.50 o                         
  16   3  -2          5.19          0.02         4.21 o                         
  17   3  -2         12.80         12.82         5.90 o                         
  18   3  -2          8.57          6.29         3.70 o                         
  19   3  -2         12.44          9.35         3.53 o                         
  20   3  -2          2.99         -5.55         5.55 o                         
   0   4  -2        765.28        740.84        25.41 o                         
   1   4  -2        119.78        115.23         4.53 o                         
   2   4  -2         73.70         77.88         4.16 o                         
   3   4  -2        127.77        112.83         4.98 o                         
   4   4  -2        672.21        671.15        11.27 o                         
   5   4  -2        296.41        307.77         7.98 o                         
   6   4  -2         48.73         47.03         3.51 o                         
   7   4  -2        670.63        692.66        12.84 o                         
   8   4  -2          2.05          3.08         1.77 o                         
   9   4  -2         20.99         21.92         2.84 o                         
  10   4  -2        146.49        156.80         7.59 o                         
  11   4  -2          3.69         -0.04         2.41 o                         
  12   4  -2        281.13        287.72        12.48 o                         
  13   4  -2         63.56         65.06        10.83 o                         
  14   4  -2        134.06        129.56         9.02 o                         
  15   4  -2         17.27         18.29         4.24 o                         
  16   4  -2         48.98         50.49         8.34 o                         
  17   4  -2          7.94          4.32         3.48 o                         
  18   4  -2         13.39         16.04         4.31 o                         
  19   4  -2          8.34         14.83         8.43 o                         
   0   5  -2       1260.66       1223.97        22.40 o                         
   1   5  -2        922.73        904.23        12.51 o                         
   2   5  -2        478.97        465.84         8.89 o                         
   3   5  -2        817.11        779.49        12.22 o                         
   4   5  -2        137.14        149.11         6.18 o                         
   5   5  -2        503.94        508.92        11.78 o                         
   6   5  -2        121.55        123.09         5.34 o                         
   7   5  -2        195.28        201.77         7.04 o                         
   8   5  -2        165.04        168.43         6.68 o                         
   9   5  -2        275.99        282.18         9.67 o                         
  10   5  -2         64.67         61.52         4.92 o                         
  11   5  -2        213.60        224.23        10.65 o                         
  12   5  -2         68.27         63.36         6.22 o                         
  13   5  -2         15.99         10.71         4.50 o                         
  14   5  -2         19.18         17.55         6.13 o                         
  15   5  -2         58.52         55.67         6.14 o                         
  16   5  -2          1.39          4.43         2.89 o                         
  17   5  -2         14.89         18.77         4.18 o                         
  18   5  -2         20.23         19.72         7.09 o                         
  19   5  -2          7.86         12.04         5.56 o                         
   0   6  -2       1609.13       1732.47        26.89 o                         
   1   6  -2        666.41        645.16        10.74 o                         
   2   6  -2       1376.16       1362.38        15.38 o                         
   3   6  -2        601.36        634.35         9.03 o                         
   4   6  -2        649.82        666.76        15.34 o                         
   5   6  -2         30.70         28.73         3.22 o                         
   6   6  -2          4.72          6.36         1.99 o                         
   7   6  -2        105.55        107.03         6.12 o                         
   8   6  -2         74.00         65.47         4.70 o                         
   9   6  -2        114.38        111.21         6.26 o                         
  10   6  -2         11.04          5.37         2.03 o                         
  11   6  -2         37.06         33.31         4.61 o                         
  12   6  -2         22.53         23.57         4.26 o                         
  13   6  -2         53.92         54.58         8.35 o                         
  14   6  -2         44.68         44.36         5.42 o                         
  15   6  -2         14.34         13.93         3.72 o                         
  16   6  -2          7.18          5.58         4.61 o                         
  17   6  -2         19.69         15.20         5.36 o                         
  18   6  -2          3.34          4.44         3.83 o                         
  19   6  -2          6.85          4.11         5.64 o                         
   0   7  -2        170.63        181.86         9.00 o                         
   1   7  -2        188.60        183.31         6.42 o                         
   2   7  -2        216.10        202.81         9.65 o                         
   3   7  -2        262.28        258.65         5.14 o                         
   4   7  -2         82.58         80.48         2.96 o                         
   5   7  -2         82.01         76.27         5.39 o                         
   6   7  -2         47.49         46.85         4.61 o                         
   7   7  -2          6.93          8.73         2.73 o                         
   8   7  -2         44.90         44.02         5.10 o                         
   9   7  -2         64.49         68.87         6.21 o                         
  10   7  -2          6.71          3.22         2.15 o                         
  11   7  -2         58.20         50.14         5.36 o                         
  12   7  -2        103.46        101.38         7.47 o                         
  13   7  -2         25.50         24.23         4.15 o                         
  14   7  -2         35.62         25.86         5.45 o                         
  15   7  -2         26.58         28.07         4.46 o                         
  16   7  -2          1.61          7.20         4.93 o                         
  17   7  -2          2.63          8.42         6.12 o                         
  18   7  -2          2.29          6.84         4.73 o                         
  19   7  -2          5.88         -0.50         5.22 o                         
   0   8  -2          5.95          5.14         2.42 o                         
   1   8  -2        120.19        126.52         5.49 o                         
   2   8  -2        216.37        216.45         6.51 o                         
   3   8  -2        425.54        426.62         6.93 o                         
   4   8  -2        219.09        217.02         4.69 o                         
   5   8  -2        146.52        148.30         6.08 o                         
   6   8  -2         71.09         81.24        10.01 o                         
   7   8  -2         27.00         25.00         4.48 o                         
   8   8  -2          9.42         12.46         3.89 o                         
   9   8  -2        178.80        197.50        10.25 o                         
  10   8  -2         18.76         20.33         4.05 o                         
  11   8  -2        149.89        152.16        12.51 o                         
  12   8  -2         36.81         30.13        14.03 o                         
  13   8  -2         48.77         48.00         5.30 o                         
  14   8  -2          0.57          0.41         3.41 o                         
  15   8  -2          3.83          3.42         4.58 o                         
  16   8  -2         11.82         13.32         5.66 o                         
  17   8  -2          1.47          1.74         4.37 o                         
  18   8  -2         17.24          1.45        11.35 o                         
   0   9  -2        122.59        123.19        19.78 o                         
   1   9  -2         76.98         82.88         4.61 o                         
   2   9  -2         13.39         16.81         2.21 o                         
   3   9  -2        203.84        206.80         4.85 o                         
   4   9  -2        156.42        150.36         4.21 o                         
   5   9  -2         19.34         18.68         3.03 o                         
   6   9  -2        165.63        178.50        10.11 o                         
   7   9  -2         98.68        107.41         8.48 o                         
   8   9  -2        179.42        195.79        11.86 o                         
   9   9  -2          1.36          0.31         2.60 o                         
  10   9  -2         73.26         74.45         8.38 o                         
  11   9  -2         99.86        110.89        11.14 o                         
  12   9  -2         13.24         10.19         8.66 o                         
  13   9  -2         10.90         17.36         5.19 o                         
  14   9  -2          2.77          8.18         4.92 o                         
  15   9  -2          0.63          4.44         8.90 o                         
  16   9  -2         26.53         36.70         7.93 o                         
  17   9  -2          6.23          8.13        10.88 o                         
  18   9  -2          7.04         19.83         8.27 o                         
   0  10  -2        130.71        128.99         8.39 o                         
   1  10  -2         58.15         57.43         4.08 o                         
   2  10  -2          9.74          8.33         2.34 o                         
   3  10  -2         21.63         21.52         2.11 o                         
   4  10  -2         52.78         50.99         2.79 o                         
   5  10  -2         81.68         83.99         4.99 o                         
   6  10  -2         18.72         19.96         2.86 o                         
   7  10  -2        162.49        153.53        10.06 o                         
   8  10  -2         25.67         27.57         5.20 o                         
   9  10  -2         35.24         35.05         5.83 o                         
  10  10  -2         22.67         38.78         6.39 o                         
  11  10  -2          9.16         12.34         6.55 o                         
  12  10  -2          1.97         -5.32         5.32 o                         
  13  10  -2          3.02         12.81         7.89 o                         
  14  10  -2          6.45         14.27         8.64 o                         
  15  10  -2          5.29          5.60         8.27 o                         
  16  10  -2         24.09         30.11        12.55 o                         
  17  10  -2          1.30          4.99         9.24 o                         
   0  11  -2        169.37        175.68        10.13 o                         
   1  11  -2        129.01        134.74         6.44 o                         
   2  11  -2         68.11         59.70         4.73 o                         
   3  11  -2         76.58         78.27         3.23 o                         
   4  11  -2         38.44         36.98         2.41 o                         
   5  11  -2        162.57        154.85         6.85 o                         
   6  11  -2          3.25          4.53         2.80 o                         
   7  11  -2         39.51         36.02         4.20 o                         
   8  11  -2          3.52          7.51         2.18 o                         
   9  11  -2        132.78        138.37        10.94 o                         
  10  11  -2         30.48         28.77         7.54 o                         
  11  11  -2          8.14          3.80         6.31 o                         
  12  11  -2         20.81         34.75        11.03 o                         
  13  11  -2          3.34         -0.18         6.34 o                         
  14  11  -2          9.26         13.68         7.55 o                         
  15  11  -2          4.96          5.53         6.78 o                         
  16  11  -2          1.37          5.74         6.31 o                         
   0  12  -2        386.85        375.07        14.90 o                         
   1  12  -2          3.28          3.60         2.06 o                         
   2  12  -2        106.70        107.19         6.72 o                         
   3  12  -2         73.98         70.51         3.19 o                         
   4  12  -2        230.67        231.42         8.08 o                         
   5  12  -2         23.08         17.69         1.86 o                         
   6  12  -2          9.22         11.52         2.54 o                         
   7  12  -2         24.41         26.80         3.78 o                         
   8  12  -2         60.47         57.00         6.29 o                         
   9  12  -2         49.52         50.47         5.24 o                         
  10  12  -2          4.08          4.17         7.26 o                         
  11  12  -2         62.05         78.18        15.94 o                         
  12  12  -2         17.50         15.35         9.57 o                         
  13  12  -2         12.22         13.62         8.64 o                         
  14  12  -2          3.10          8.10         7.55 o                         
  15  12  -2          0.15          5.76         9.30 o                         
   0  13  -2        161.39        170.74        10.36 o                         
   1  13  -2         61.34         60.49         4.99 o                         
   2  13  -2         25.38         27.93         3.59 o                         
   3  13  -2         56.22         52.02         2.86 o                         
   4  13  -2         70.37         73.19         3.51 o                         
   5  13  -2          2.20         -0.09         1.18 o                         
   6  13  -2         18.39         17.09         3.99 o                         
   7  13  -2         54.37         54.59         6.97 o                         
   8  13  -2          5.07          3.98         5.74 o                         
   9  13  -2         25.79         34.74         6.45 o                         
  10  13  -2         14.46         10.03         3.85 o                         
  11  13  -2          4.07         12.28         8.93 o                         
  12  13  -2          8.71         10.85         7.65 o                         
  13  13  -2          3.43          8.15         8.62 o                         
  14  13  -2          6.17         24.18        11.77 o                         
   0  14  -2         36.78         30.15         5.11 o                         
   1  14  -2         42.28         36.95         3.84 o                         
   2  14  -2         12.05          8.28         2.86 o                         
   3  14  -2         10.34          5.42         1.76 o                         
   4  14  -2          2.89          3.67         1.59 o                         
   5  14  -2         61.35         67.61         5.38 o                         
   6  14  -2          6.11          3.22         6.87 o                         
   7  14  -2          5.58          8.71         3.82 o                         
   8  14  -2          8.29         15.74         4.89 o                         
   9  14  -2         43.32         45.43         7.00 o                         
  10  14  -2         13.55         27.04         5.88 o                         
  11  14  -2          5.65         12.00         8.43 o                         
  12  14  -2          9.37          5.25         6.78 o                         
  13  14  -2         12.62         12.47         9.88 o                         
  14  14  -2          9.34         11.94         9.60 o                         
   0  15  -2         22.89         19.93         8.94 o                         
   1  15  -2          6.17          0.68         2.04 o                         
   2  15  -2         80.59         77.91        11.47 o                         
   3  15  -2          2.56          1.93         2.37 o                         
   4  15  -2         22.15         19.21         3.27 o                         
   5  15  -2          5.67          5.12         2.51 o                         
   6  15  -2         18.39         17.54         4.30 o                         
   7  15  -2         15.97         11.59         4.03 o                         
   8  15  -2          4.02          4.41         6.92 o                         
   9  15  -2          2.99          5.43         7.92 o                         
  10  15  -2          7.73         10.95         9.14 o                         
  11  15  -2          0.72         10.88         7.71 o                         
  12  15  -2         15.12          4.90         6.84 o                         
  13  15  -2          4.67         13.39        11.47 o                         
   0  16  -2          9.57          8.94         3.84 o                         
   1  16  -2         28.97         32.91         3.90 o                         
   2  16  -2         16.89         18.50         3.00 o                         
   3  16  -2         11.14         10.44         3.99 o                         
   4  16  -2          4.43          6.37         5.87 o                         
   5  16  -2         17.06         10.51         6.34 o                         
   6  16  -2          6.80          9.45         6.60 o                         
   7  16  -2         24.90         23.40         9.26 o                         
   8  16  -2          7.08          6.26         5.79 o                         
   9  16  -2         26.23         42.64        13.02 o                         
  10  16  -2         19.38         11.29         9.11 o                         
  11  16  -2          0.71         -6.00         7.24 o                         
  12  16  -2          0.79          3.64         7.73 o                         
   0  17  -2         26.05         38.01        10.55 o                         
   1  17  -2          0.52          1.34         1.98 o                         
   2  17  -2          4.96          9.99         3.21 o                         
   3  17  -2          0.92          2.27         6.21 o                         
   4  17  -2         22.15         20.49         8.17 o                         
   5  17  -2          1.10         -2.70         5.59 o                         
   6  17  -2          3.46         16.66         7.76 o                         
   7  17  -2          2.16         -0.75         5.79 o                         
   8  17  -2          3.27         -3.38         4.98 o                         
   9  17  -2          6.63         25.45        10.09 o                         
  10  17  -2          0.25         36.24        11.90 o                         
   0  18  -2         16.71         16.90         6.53 o                         
   1  18  -2          6.12         16.23         4.83 o                         
   2  18  -2          3.49          2.85         5.11 o                         
   3  18  -2          2.43         -0.53         5.59 o                         
   4  18  -2          8.67         20.39         9.10 o                         
   5  18  -2          3.38         11.09         7.42 o                         
   6  18  -2          7.97          7.71         7.46 o                         
   7  18  -2          4.41          8.15         7.39 o                         
   8  18  -2          0.32         12.37        10.69 o                         
   2  19  -2          1.96          0.44         4.76 o                         
   3  19  -2          4.10         13.16         4.75 o                         
   4  19  -2          5.62          6.03         6.62 o                         
   5  19  -2         17.00         25.21         9.10 o                         
   1   0  -1       1231.47       1173.27        14.03 o                         
   3   0  -1       3133.35       2908.77        42.16 o                         
   5   0  -1        322.85        333.45        16.11 o                         
   7   0  -1       1929.17       2006.57        43.40 o                         
   9   0  -1        129.89        139.24        13.03 o                         
  11   0  -1         62.97         62.16         7.18 o                         
  13   0  -1        281.22        262.15        20.98 o                         
  15   0  -1        329.14        297.16        24.05 o                         
  17   0  -1         52.93         42.56        11.37 o                         
  19   0  -1          5.44          4.19         7.73 o                         
  21   0  -1          8.51         20.39         8.77 o                         
   0   1  -1       2467.41       2380.09        22.63 o                         
   1   1  -1       1789.70       1698.39        15.12 o                         
   2   1  -1       2487.65       2375.14        44.22 o                         
   3   1  -1       1452.07       1394.29        13.81 o                         
   4   1  -1        243.40        241.12         6.08 o                         
   5   1  -1       1439.19       1370.06        23.90 o                         
   6   1  -1        964.41        974.01        21.68 o                         
   7   1  -1        160.34        133.62        10.64 o                         
   8   1  -1        730.54        802.57        16.92 o                         
   9   1  -1        496.99        501.42        12.15 o                         
  10   1  -1         94.64         98.89         5.91 o                         
  11   1  -1         91.76         94.64         5.44 o                         
  12   1  -1          4.57          5.08         3.03 o                         
  13   1  -1        127.50        125.48         8.62 o                         
  14   1  -1        239.29        246.57        14.93 o                         
  15   1  -1         30.37         26.47         6.02 o                         
  16   1  -1          1.88          7.05         8.08 o                         
  17   1  -1         45.22         43.17         7.49 o                         
  18   1  -1          3.32          2.82         3.97 o                         
  19   1  -1         15.41          8.02         4.51 o                         
  20   1  -1         15.31         21.75         8.24 o                         
  21   1  -1          0.24         -4.43         8.41 o                         
   0   2  -1      15612.01      16641.56        82.37 o                         
   1   2  -1       5007.75       4922.63        25.61 o                         
   2   2  -1       1069.86       1033.05        11.17 o                         
   3   2  -1        482.25        485.88         7.99 o                         
   4   2  -1        369.63        353.11         9.60 o                         
   5   2  -1        343.24        363.15        11.90 o                         
   6   2  -1        231.64        220.06         6.86 o                         
   7   2  -1         80.79         76.55         4.58 o                         
   8   2  -1        225.63        228.15         7.86 o                         
   9   2  -1        275.73        285.00         9.21 o                         
  10   2  -1        189.80        196.43         8.06 o                         
  11   2  -1        108.20        106.69         5.71 o                         
  12   2  -1         72.89         82.49         8.73 o                         
  13   2  -1        124.62        132.26         8.93 o                         
  14   2  -1        116.26        112.18         8.66 o                         
  15   2  -1         47.28         52.12         6.57 o                         
  16   2  -1          7.47          3.43         3.77 o                         
  17   2  -1         14.78         12.34        13.09 o                         
  18   2  -1         14.06         12.76         7.19 o                         
  19   2  -1          3.54          7.88         5.07 o                         
  20   2  -1          2.05         -4.13         8.08 o                         
  21   2  -1          3.40         -1.82         4.05 o                         
   0   3  -1       6933.23       6979.38        51.50 o                         
   1   3  -1       1470.70       1385.17        14.37 o                         
   2   3  -1       5213.65       4946.63        34.53 o                         
   3   3  -1       1927.50       1948.23        20.86 o                         
   4   3  -1       1849.31       1858.07        18.08 o                         
   5   3  -1         95.43         98.40         3.73 o                         
   6   3  -1         68.95         68.92         3.39 o                         
   7   3  -1        428.62        429.54         8.44 o                         
   8   3  -1        382.17        401.13        10.32 o                         
   9   3  -1        417.26        439.01        11.43 o                         
  10   3  -1        196.96        196.06         7.29 o                         
  11   3  -1         77.70         76.88         5.48 o                         
  12   3  -1         11.81          5.84         3.34 o                         
  13   3  -1          0.86         -2.45         3.48 o                         
  14   3  -1         20.45         16.93         4.23 o                         
  15   3  -1         72.32         61.11         6.75 o                         
  16   3  -1         18.07         15.99         4.62 o                         
  17   3  -1         18.50         12.69         8.05 o                         
  18   3  -1         21.42         18.09         5.87 o                         
  19   3  -1          8.34         10.71         4.99 o                         
  20   3  -1          5.53          8.88         4.98 o                         
   0   4  -1       3818.93       3854.72        30.44 o                         
   1   4  -1       3207.64       3040.30        22.40 o                         
   2   4  -1       3218.94       3072.48        20.63 o                         
   3   4  -1         13.97         14.05         1.66 o                         
   4   4  -1        355.33        351.88         6.24 o                         
   5   4  -1        156.68        163.04         4.63 o                         
   6   4  -1        222.98        234.44         5.86 o                         
   7   4  -1        463.08        479.08         8.85 o                         
   8   4  -1        150.98        156.50         5.43 o                         
   9   4  -1        295.67        306.55         7.90 o                         
  10   4  -1         76.19         74.30         4.67 o                         
  11   4  -1         23.66         29.97         3.80 o                         
  12   4  -1         44.71         43.86         5.93 o                         
  13   4  -1         36.12         36.30         6.84 o                         
  14   4  -1        117.56        117.04         8.72 o                         
  15   4  -1         13.78         10.50         4.48 o                         
  16   4  -1         22.13         18.72         4.98 o                         
  17   4  -1         24.48         35.77         6.06 o                         
  18   4  -1         19.59         21.99         5.50 o                         
  19   4  -1          8.37          6.41         4.13 o                         
  20   4  -1          1.36         -9.02        15.60 o                         
   0   5  -1       3649.88       3645.87        41.70 o                         
   1   5  -1        649.82        637.51        11.80 o                         
   2   5  -1         15.79         15.17         1.15 o                         
   3   5  -1        981.95        970.18        12.87 o                         
   4   5  -1        516.05        523.73         9.35 o                         
   5   5  -1        324.97        336.41         7.88 o                         
   6   5  -1        257.54        275.21         6.30 o                         
   7   5  -1         91.12        103.75         4.19 o                         
   8   5  -1        149.44        146.71         4.89 o                         
   9   5  -1        161.39        152.36         5.23 o                         
  10   5  -1         84.13         74.51         3.88 o                         
  11   5  -1        122.76        125.75         5.63 o                         
  12   5  -1         20.36         25.11         3.28 o                         
  13   5  -1        342.38        325.69        10.58 o                         
  14   5  -1        231.26        231.36         9.35 o                         
  15   5  -1         12.42         13.25         3.99 o                         
  16   5  -1         27.39         20.31         4.45 o                         
  17   5  -1         34.02         36.16         5.88 o                         
  18   5  -1          5.50          3.49         4.19 o                         
  19   5  -1          0.97         -4.04         4.04 o                         
  20   5  -1          4.12          9.44         4.05 o                         
   0   6  -1        671.45        713.01        17.48 o                         
   1   6  -1        231.12        244.87         6.41 o                         
   2   6  -1        117.56        118.71         2.86 o                         
   3   6  -1        152.27        137.68         3.41 o                         
   4   6  -1         14.48         16.35         2.75 o                         
   5   6  -1        919.52        995.85        15.64 o                         
   6   6  -1        134.56        137.91         5.61 o                         
   7   6  -1        287.63        287.96         7.40 o                         
   8   6  -1         14.46         14.47         2.15 o                         
   9   6  -1         61.58         61.92         3.44 o                         
  10   6  -1         36.13         35.92         2.98 o                         
  11   6  -1         28.85         34.94         5.42 o                         
  12   6  -1        295.25        283.15         9.34 o                         
  13   6  -1        142.20        144.80         7.12 o                         
  14   6  -1         55.90         52.37         4.65 o                         
  15   6  -1         60.83         54.55         4.85 o                         
  16   6  -1          9.02          7.64         4.56 o                         
  17   6  -1          0.90         -0.48         3.34 o                         
  18   6  -1          1.67          1.15         3.43 o                         
  19   6  -1         23.66         27.87         5.74 o                         
  20   6  -1          4.64         -2.70         5.41 o                         
   0   7  -1       1711.78       1718.17        30.77 o                         
   1   7  -1          8.58          8.37         1.15 o                         
   2   7  -1        285.43        270.25         5.71 o                         
   3   7  -1        794.85        829.46         9.73 o                         
   4   7  -1        597.24        609.62        20.36 o                         
   5   7  -1         24.74         25.19         3.29 o                         
   6   7  -1        108.83        118.46         6.94 o                         
   7   7  -1         33.99         39.39         3.41 o                         
   8   7  -1         88.34         97.09         6.49 o                         
   9   7  -1          0.95          0.87         1.23 o                         
  10   7  -1        124.72        131.47         5.21 o                         
  11   7  -1        269.82        249.31        11.26 o                         
  12   7  -1        116.29        117.52         5.96 o                         
  13   7  -1         13.93         13.78         3.69 o                         
  14   7  -1         63.78         67.13         5.04 o                         
  15   7  -1         24.05         23.06         3.36 o                         
  16   7  -1          4.51          6.08         3.49 o                         
  17   7  -1         35.28         38.57         6.25 o                         
  18   7  -1         25.99         24.67         4.90 o                         
  19   7  -1          2.35         -0.59         3.79 o                         
   0   8  -1        194.37        200.58        11.73 o                         
   1   8  -1          5.35          3.57         1.12 o                         
   2   8  -1         13.82         12.53         1.46 o                         
   3   8  -1        340.36        361.34         6.82 o                         
   4   8  -1        350.04        378.48         9.79 o                         
   5   8  -1         77.82         77.95         5.33 o                         
   6   8  -1         36.52         32.03         3.90 o                         
   7   8  -1         73.74         79.45         7.51 o                         
   8   8  -1         46.81         49.81         5.47 o                         
   9   8  -1        234.68        233.91         8.79 o                         
  10   8  -1          5.65          7.05         2.60 o                         
  11   8  -1         66.54         67.68         6.24 o                         
  12   8  -1         28.21         24.00         3.35 o                         
  13   8  -1         72.85         70.17         4.55 o                         
  14   8  -1         54.78         45.39         4.80 o                         
  15   8  -1          4.57          6.80         3.45 o                         
  16   8  -1         12.19          6.72         6.85 o                         
  17   8  -1          0.45         -0.18         3.37 o                         
  18   8  -1         21.64         28.45         5.55 o                         
  19   8  -1          0.31          4.41         4.85 o                         
   0   9  -1        271.77        259.70        14.38 o                         
   1   9  -1        230.36        218.58         9.07 o                         
   2   9  -1         85.74         81.04         3.40 o                         
   3   9  -1         38.98         38.71         2.55 o                         
   4   9  -1        340.18        345.50         7.22 o                         
   5   9  -1        229.88        231.63         5.41 o                         
   6   9  -1          7.72         11.34         4.54 o                         
   7   9  -1         18.86         19.50         3.47 o                         
   8   9  -1          4.45          2.64         2.68 o                         
   9   9  -1        187.45        196.24        11.35 o                         
  10   9  -1         31.04         29.54         4.54 o                         
  11   9  -1         35.91         33.02         6.25 o                         
  12   9  -1        123.06        122.91         8.47 o                         
  13   9  -1         17.85         20.11         5.14 o                         
  14   9  -1         55.69         54.25         6.54 o                         
  15   9  -1         22.94         25.34         5.05 o                         
  16   9  -1          1.36          3.29         3.35 o                         
  17   9  -1          0.51          2.60         7.56 o                         
  18   9  -1          1.52          4.89         5.89 o                         
  19   9  -1          4.97         21.67         9.75 o                         
   0  10  -1        641.57        703.94        19.91 o                         
   1  10  -1        146.82        145.55         9.09 o                         
   2  10  -1        129.45        141.67         4.47 o                         
   3  10  -1        142.35        161.56         4.88 o                         
   4  10  -1         18.89         16.58         1.82 o                         
   5  10  -1        244.13        254.29         6.46 o                         
   6  10  -1         84.68         78.53         9.56 o                         
   7  10  -1         21.66         20.32         4.70 o                         
   8  10  -1         33.45         29.83        13.11 o                         
   9  10  -1        122.85        121.85         9.05 o                         
  10  10  -1          7.75         11.39         4.40 o                         
  11  10  -1        123.64        123.31        12.56 o                         
  12  10  -1         60.44         73.41        13.82 o                         
  13  10  -1         40.43         36.28         7.16 o                         
  14  10  -1         29.56         27.61        15.98 o                         
  15  10  -1         14.25         20.19         5.77 o                         
  16  10  -1         25.43         28.38         7.29 o                         
  17  10  -1          3.01         -2.78         5.19 o                         
  18  10  -1          0.83          8.38         5.19 o                         
   0  11  -1          6.32          2.49         3.14 o                         
   1  11  -1         77.27         61.52         5.93 o                         
   2  11  -1         12.13          9.88         1.80 o                         
   3  11  -1         24.89         23.57         2.27 o                         
   4  11  -1         70.66         66.67         3.58 o                         
   5  11  -1          5.59          3.27         1.19 o                         
   6  11  -1         27.80         22.56         2.54 o                         
   7  11  -1         29.10         25.85         4.17 o                         
   8  11  -1        109.46         99.17         7.96 o                         
   9  11  -1        129.97        142.83         9.84 o                         
  10  11  -1         78.26         79.96        10.85 o                         
  11  11  -1          7.96          6.06         5.19 o                         
  12  11  -1         61.97         76.08         9.24 o                         
  13  11  -1         67.66         67.48         8.91 o                         
  14  11  -1          5.92          2.92         4.19 o                         
  15  11  -1         19.68         20.25         9.34 o                         
  16  11  -1          3.29         -5.74         5.74 o                         
  17  11  -1          0.29          4.70         4.38 o                         
   0  12  -1          1.41         -3.26         4.59 o                         
   1  12  -1         57.34         44.00        11.99 o                         
   2  12  -1         25.48         23.09         3.36 o                         
   3  12  -1         47.52         48.55         3.23 o                         
   4  12  -1        104.76        107.69         4.64 o                         
   5  12  -1         57.05         50.56         2.75 o                         
   6  12  -1        109.65        109.99         4.76 o                         
   7  12  -1         17.69         15.68         2.45 o                         
   8  12  -1         14.02         14.08         3.62 o                         
   9  12  -1         40.29         35.37         5.39 o                         
  10  12  -1         21.36         34.78         8.05 o                         
  11  12  -1         52.30         71.30         8.85 o                         
  12  12  -1         13.69         20.56         8.49 o                         
  13  12  -1         23.95         31.19         6.93 o                         
  14  12  -1         15.01          5.78         9.96 o                         
  15  12  -1         10.43          3.26         4.71 o                         
  16  12  -1          5.17          5.88         5.16 o                         
  17  12  -1          7.56         13.61         7.49 o                         
   0  13  -1        216.86        282.64        19.19 o                         
   1  13  -1         38.98         32.21         4.97 o                         
   2  13  -1        151.06        173.65        13.59 o                         
   3  13  -1         13.83         13.46         2.10 o                         
   4  13  -1        132.54        127.25         5.27 o                         
   5  13  -1          3.53          3.71         1.08 o                         
   6  13  -1        129.73        130.60         5.51 o                         
   7  13  -1         19.11         20.20         2.15 o                         
   8  13  -1         32.43         34.70         4.61 o                         
   9  13  -1         23.50         23.30         4.62 o                         
  10  13  -1        106.18        115.84        12.78 o                         
  11  13  -1         20.95         20.64         5.65 o                         
  12  13  -1          8.58         14.13        10.65 o                         
  13  13  -1         12.18         20.48         6.05 o                         
  14  13  -1         19.53         33.82         7.06 o                         
  15  13  -1          7.11         -3.39        12.93 o                         
  16  13  -1          6.11         17.71         7.71 o                         
   0  14  -1        279.79        293.92        20.72 o                         
   1  14  -1         55.31         48.67         5.11 o                         
   2  14  -1         18.79         14.96         2.60 o                         
   3  14  -1        126.73        135.61         5.59 o                         
   4  14  -1         22.70         22.82         2.48 o                         
   5  14  -1        140.41        139.37         6.50 o                         
   6  14  -1         37.36         44.05         4.45 o                         
   7  14  -1          6.56          5.75         2.29 o                         
   8  14  -1         65.95         59.48         6.79 o                         
   9  14  -1        156.40        171.21        11.54 o                         
  10  14  -1         21.74         15.13         3.47 o                         
  11  14  -1         21.46         18.15         5.83 o                         
  12  14  -1         10.59         10.71         4.59 o                         
  13  14  -1          8.44         11.92         9.23 o                         
  14  14  -1          8.05         12.33         5.12 o                         
  15  14  -1          3.04          5.76         8.02 o                         
   0  15  -1        168.27        182.15        17.44 o                         
   1  15  -1         86.82         87.84         7.09 o                         
   2  15  -1          6.16          5.38         1.88 o                         
   3  15  -1         19.88         17.68         2.38 o                         
   4  15  -1         39.88         45.91         3.44 o                         
   5  15  -1         32.01         27.49         2.90 o                         
   6  15  -1          8.43          8.34         2.91 o                         
   7  15  -1         69.28         62.77         6.84 o                         
   8  15  -1          4.35          3.55         8.18 o                         
   9  15  -1         11.51         12.79         4.20 o                         
  10  15  -1          9.83          1.28         3.02 o                         
  11  15  -1          5.95          0.78         2.98 o                         
  12  15  -1         13.09         27.45        18.41 o                         
  13  15  -1          3.11         11.12         5.51 o                         
  14  15  -1          1.60          3.88         6.81 o                         
   1  16  -1         39.42         35.73         4.77 o                         
   2  16  -1         48.14         42.80         4.15 o                         
   3  16  -1          1.81          3.59         1.77 o                         
   4  16  -1         40.28         44.22         3.92 o                         
   5  16  -1          1.98          1.77         4.58 o                         
   6  16  -1         13.98         12.75         3.47 o                         
   7  16  -1          3.34         -5.56         5.56 o                         
   8  16  -1          9.20          5.00         5.47 o                         
   9  16  -1         13.61          0.34         4.35 o                         
  10  16  -1          5.82          6.53         5.03 o                         
  11  16  -1          2.83          9.45         6.28 o                         
  12  16  -1          2.26         -9.02        13.86 o                         
  13  16  -1          0.34          5.23        14.11 o                         
   1  17  -1          0.59          4.07         6.21 o                         
   2  17  -1         32.50         32.10         4.92 o                         
   3  17  -1         10.27         25.29         7.86 o                         
   4  17  -1          9.87         13.49         7.21 o                         
   5  17  -1          2.54         -5.10         5.32 o                         
   6  17  -1          5.63          7.49         6.71 o                         
   7  17  -1         70.11         92.42        13.81 o                         
   8  17  -1          4.60          2.36         6.60 o                         
   9  17  -1          4.94         -3.82         5.06 o                         
  10  17  -1          2.30          7.24         6.89 o                         
  11  17  -1          1.80          7.87        12.99 o                         
  12  17  -1          1.22          6.16         9.80 o                         
   1  18  -1         28.31         37.68         9.98 o                         
   2  18  -1          1.10         -6.81         6.81 o                         
   3  18  -1         10.66         28.87         8.42 o                         
   4  18  -1          1.26         -1.46         4.25 o                         
   5  18  -1          0.06         12.50         6.21 o                         
   6  18  -1          2.10         -5.40         5.40 o                         
   7  18  -1         19.66         14.67         7.18 o                         
   8  18  -1          7.37         16.22         6.84 o                         
   9  18  -1          0.47         -6.10         6.10 o                         
   2  19  -1          2.62         13.65         7.52 o                         
   3  19  -1         11.89          7.92         5.63 o                         
   4  19  -1          0.60         -6.50         6.50 o                         
   5  19  -1          7.50         12.37         6.58 o                         
   4   0   0       6218.46       6125.76        79.66 o                         
   6   0   0        395.04        385.94        15.31 o                         
   8   0   0        843.31        822.70        19.23 o                         
  10   0   0        312.51        360.21        14.31 o                         
  12   0   0         71.31         74.41         7.68 o                         
  14   0   0        717.08        734.44        24.86 o                         
  16   0   0         48.36         52.21         8.52 o                         
  18   0   0          0.91          8.48         5.79 o                         
  20   0   0          0.32          3.94         5.28 o                         
   3   1   0        105.37         90.63         3.34 o                         
   4   1   0       1075.57        982.76        16.51 o                         
   5   1   0       1397.29       1484.98        16.49 o                         
   6   1   0       3269.44       3218.07        71.35 o                         
   7   1   0        530.62        536.47        11.99 o                         
   8   1   0        846.76        938.81        14.50 o                         
   9   1   0       1488.82       1662.77        20.48 o                         
  10   1   0         76.78         79.69         5.17 o                         
  11   1   0         65.80         69.48         4.48 o                         
  12   1   0          2.68          3.52         2.34 o                         
  13   1   0        291.34        283.68        10.60 o                         
  14   1   0          6.48          3.10         2.83 o                         
  15   1   0        348.86        325.87        12.35 o                         
  16   1   0         24.66         22.62         4.12 o                         
  17   1   0          1.00          1.29         2.95 o                         
  18   1   0         11.68         16.82         4.20 o                         
  19   1   0         11.67          3.58         3.30 o                         
  20   1   0          0.94         -0.65         3.65 o                         
  21   1   0          0.01          9.89         6.61 o                         
   2   2   0       2750.52       2796.28        36.74 o                         
   3   2   0        171.46        169.52         4.80 o                         
   4   2   0       1377.59       1292.11        23.56 o                         
   5   2   0        521.11        490.94         7.73 o                         
   6   2   0        173.38        151.65         5.90 o                         
   7   2   0          6.08          6.39         2.23 o                         
   8   2   0        164.25        214.52         8.07 o                         
   9   2   0          0.13         -0.03         2.43 o                         
  10   2   0          0.93          3.09         2.02 o                         
  11   2   0         45.53         42.74         3.39 o                         
  12   2   0          5.17          4.98         2.66 o                         
  13   2   0         71.78         78.19         5.84 o                         
  14   2   0        165.52        161.56         8.48 o                         
  15   2   0         25.48         33.70         4.29 o                         
  16   2   0          2.35          2.68         2.84 o                         
  17   2   0        145.24        165.15         9.58 o                         
  18   2   0          0.09          1.52         3.13 o                         
  19   2   0          0.36          2.59         3.68 o                         
  20   2   0          0.01         -5.06         5.06 o                         
  21   2   0          0.70          4.58         7.10 o                         
   0   3   0       8443.38       8811.56        57.69 o                         
   1   3   0        522.48        479.40         9.42 o                         
   2   3   0       1336.27       1227.48        33.66 o                         
   3   3   0          5.72          7.41         1.25 o                         
   4   3   0       5085.86       4966.79       115.60 o                         
   5   3   0        409.08        389.97         9.78 o                         
   6   3   0        150.51        140.71         4.27 o                         
   7   3   0          1.63          2.14         1.40 o                         
   8   3   0         13.95         14.78         2.39 o                         
   9   3   0        291.66        323.68        11.36 o                         
  10   3   0        670.93        714.86        14.29 o                         
  11   3   0        200.77        217.81         7.03 o                         
  12   3   0        128.31        131.09         7.05 o                         
  13   3   0        126.25        127.29         7.39 o                         
  14   3   0         26.90         29.14         4.12 o                         
  15   3   0         21.88         26.27         4.10 o                         
  16   3   0          0.97         -1.14         2.96 o                         
  17   3   0         91.17         86.42         8.05 o                         
  18   3   0         56.03         52.95         6.45 o                         
  19   3   0          1.24         -2.43         4.36 o                         
  20   3   0          1.63         -1.86         4.11 o                         
  21   3   0          0.15         -1.24         4.25 o                         
   0   4   0       1872.29       1836.61        28.78 o                         
   1   4   0          0.43         -2.16         2.16 o                         
   2   4   0       3847.68       3924.71        40.49 o                         
   3   4   0        512.65        457.53         9.34 o                         
   4   4   0         31.08         29.35         1.84 o                         
   5   4   0         20.89         25.06         1.87 o                         
   6   4   0        105.44        110.10         3.77 o                         
   7   4   0        346.12        339.99         7.52 o                         
   8   4   0        380.11        362.00         8.41 o                         
   9   4   0        179.89        180.59         6.85 o                         
  10   4   0        100.83        104.92         5.64 o                         
  11   4   0         91.00        104.70         5.91 o                         
  12   4   0         49.19         44.67         5.91 o                         
  13   4   0         11.86         14.11         3.46 o                         
  14   4   0          3.17          3.94         2.69 o                         
  15   4   0        128.92        117.93         8.56 o                         
  16   4   0         10.13          8.52         4.04 o                         
  17   4   0          2.28         -1.96         5.62 o                         
  18   4   0          1.88          0.07         3.53 o                         
  19   4   0          0.03         -0.48         3.87 o                         
  20   4   0          4.94          3.90         6.34 o                         
  21   4   0          9.06          8.75         5.72 o                         
   0   5   0       6979.94       7026.07        46.01 o                         
   1   5   0        916.69        891.52        20.21 o                         
   2   5   0        336.91        309.96        10.05 o                         
   3   5   0       1055.42       1092.75        39.39 o                         
   4   5   0        286.35        266.27         8.04 o                         
   5   5   0         64.84         62.50         3.33 o                         
   6   5   0        416.49        404.53         8.66 o                         
   7   5   0        137.23        139.54         4.57 o                         
   8   5   0        176.59        182.75         5.50 o                         
   9   5   0          0.74          0.81         1.44 o                         
  10   5   0        143.25        143.20         6.52 o                         
  11   5   0          2.26          2.05         1.98 o                         
  12   5   0         77.01         97.58         9.49 o                         
  13   5   0         20.63         15.60         6.71 o                         
  14   5   0        146.65        136.67         8.83 o                         
  15   5   0         53.10         51.26         6.10 o                         
  16   5   0          0.11          2.16         3.03 o                         
  17   5   0         29.30         29.35         4.90 o                         
  18   5   0          3.32          4.46         3.21 o                         
  19   5   0          2.01          3.45         2.86 o                         
  20   5   0          3.18         -5.23        13.58 o                         
   0   6   0       3144.79       3079.29        32.64 o                         
   1   6   0         29.14         25.42         2.96 o                         
   2   6   0        862.47        845.04        14.58 o                         
   3   6   0          0.32          2.35         2.23 o                         
   4   6   0       1323.87       1290.78        16.47 o                         
   5   6   0          6.26          4.95         1.66 o                         
   6   6   0        631.98        628.32        10.87 o                         
   7   6   0          1.51          1.36         1.21 o                         
   8   6   0        133.65        117.29         7.56 o                         
   9   6   0        306.82        296.66        16.90 o                         
  10   6   0        105.86        126.65         5.22 o                         
  11   6   0         48.37         46.41         4.70 o                         
  12   6   0        299.47        281.51        20.91 o                         
  13   6   0         68.13         70.64         7.41 o                         
  14   6   0         35.42         24.28         4.48 o                         
  15   6   0         12.11         12.32         3.87 o                         
  16   6   0          5.85          0.20         4.54 o                         
  17   6   0          0.63         -2.10         3.67 o                         
  18   6   0         10.92         13.10         4.02 o                         
  19   6   0          6.46         -0.26         6.98 o                         
  20   6   0          2.77         -0.75         6.22 o                         
   0   7   0        258.38        262.19        10.49 o                         
   1   7   0         39.90         34.95         3.58 o                         
   2   7   0        113.59        102.15         5.66 o                         
   3   7   0        456.28        421.75        10.79 o                         
   4   7   0        879.35        933.48        14.82 o                         
   5   7   0        172.18        145.60         6.14 o                         
   6   7   0        127.00        121.80         5.21 o                         
   7   7   0        505.10        514.53        10.59 o                         
   8   7   0          3.29          3.55         1.73 o                         
   9   7   0        730.72        760.31        11.86 o                         
  10   7   0        103.63        112.24         4.90 o                         
  11   7   0         19.60         15.58         1.61 o                         
  12   7   0         43.28         47.91         5.87 o                         
  13   7   0        187.32        192.03        11.37 o                         
  14   7   0        121.60        135.62        10.10 o                         
  15   7   0          3.07          7.88         3.42 o                         
  16   7   0          9.61         11.24         3.45 o                         
  17   7   0          0.11          3.99         5.46 o                         
  18   7   0          3.34          8.73         5.29 o                         
  19   7   0          0.01         -5.93         5.93 o                         
  20   7   0          7.29         10.42         6.63 o                         
   0   8   0        217.94        200.61        15.33 o                         
   1   8   0          4.69          6.15         2.46 o                         
   2   8   0         20.40         17.13         3.14 o                         
   3   8   0        420.76        399.13        11.15 o                         
   4   8   0        357.81        357.17         9.77 o                         
   5   8   0        349.68        324.14         9.50 o                         
   6   8   0        111.31        110.95         5.30 o                         
   7   8   0          2.79          0.97         1.68 o                         
   8   8   0          0.40         -0.92         2.35 o                         
   9   8   0         28.31         30.94         3.48 o                         
  10   8   0         57.48         63.86         5.05 o                         
  11   8   0         12.18         18.57         3.75 o                         
  12   8   0        441.73        425.41        27.44 o                         
  13   8   0         14.38          8.91         3.17 o                         
  14   8   0          5.68          3.60         1.15 o                         
  15   8   0         43.16         47.10         6.65 o                         
  16   8   0         50.29         61.78         6.51 o                         
  17   8   0          2.98          3.94         4.35 o                         
  18   8   0          5.17         -1.85         7.10 o                         
  19   8   0          0.99          2.44         4.22 o                         
   0   9   0         14.61         21.02         3.99 o                         
   1   9   0         16.65         22.57         3.68 o                         
   2   9   0         39.21         28.22         4.06 o                         
   3   9   0        366.41        394.78        11.65 o                         
   4   9   0        531.61        534.61        11.20 o                         
   5   9   0        334.00        362.05        10.53 o                         
   6   9   0          7.44          7.92         2.03 o                         
   7   9   0         50.78         66.16         4.34 o                         
   8   9   0        312.46        327.96         9.51 o                         
   9   9   0         12.16         14.84         3.99 o                         
  10   9   0         43.89         41.73         4.69 o                         
  11   9   0          5.22          4.11         2.36 o                         
  12   9   0        173.56        180.47        10.22 o                         
  13   9   0          1.25         14.94         7.62 o                         
  14   9   0         98.83         91.37        14.46 o                         
  15   9   0          0.12         -0.03         5.09 o                         
  16   9   0          5.22          0.36         4.85 o                         
  17   9   0          2.53          1.01        11.83 o                         
  18   9   0          1.78          4.76         4.89 o                         
  19   9   0          5.20         15.95         6.77 o                         
   0  10   0        106.80         93.38         7.79 o                         
   1  10   0        513.46        538.03        14.71 o                         
   2  10   0        344.95        365.35        12.39 o                         
   3  10   0          3.13          4.19         2.17 o                         
   4  10   0        488.66        504.92        20.57 o                         
   5  10   0          7.52          5.25         1.95 o                         
   6  10   0          0.05         -1.12         1.71 o                         
   7  10   0         44.92         44.30         3.77 o                         
   8  10   0         27.05         30.11         3.48 o                         
   9  10   0          8.83         10.00         2.61 o                         
  10  10   0        340.28        333.00        12.76 o                         
  11  10   0          1.43          1.27         2.52 o                         
  12  10   0         31.65         29.35         4.53 o                         
  13  10   0          3.24         -4.25         5.97 o                         
  14  10   0        234.13        256.09        23.57 o                         
  15  10   0         90.75         99.36        16.04 o                         
  16  10   0          2.41          2.91         7.09 o                         
  17  10   0          2.78          1.29         6.62 o                         
  18  10   0          1.09          8.97         5.83 o                         
   0  11   0        631.13        669.14        64.51 o                         
   1  11   0        171.08        157.08        11.36 o                         
   2  11   0          8.70         11.06         2.98 o                         
   3  11   0        149.35        156.19         9.80 o                         
   4  11   0         29.57         32.57         4.31 o                         
   5  11   0        166.76        178.24         7.29 o                         
   6  11   0         36.72         33.93         3.48 o                         
   7  11   0          5.04          8.48         2.99 o                         
   8  11   0          8.27         11.33         2.73 o                         
   9  11   0         21.95         28.69         5.31 o                         
  10  11   0          3.57          2.12         2.13 o                         
  11  11   0          6.46          0.90         2.35 o                         
  12  11   0        106.97        109.84        14.78 o                         
  13  11   0         11.57         13.55         6.68 o                         
  14  11   0        124.34        137.42        17.69 o                         
  15  11   0          0.75         -5.25         6.65 o                         
  16  11   0          5.00         19.33         8.30 o                         
  17  11   0         12.71         23.90         7.83 o                         
  18  11   0          2.86          6.99        13.81 o                         
   0  12   0         26.46         19.21         6.81 o                         
   1  12   0        110.79        126.38         8.97 o                         
   2  12   0         73.18         82.42         9.78 o                         
   3  12   0        119.80        116.81         7.35 o                         
   4  12   0        251.47        265.18        11.15 o                         
   5  12   0        267.93        265.79        15.38 o                         
   6  12   0          0.76          2.04         2.17 o                         
   7  12   0         44.42         37.39         3.76 o                         
   8  12   0          4.68          6.34         2.38 o                         
   9  12   0        220.95        224.48        11.50 o                         
  10  12   0         34.80         27.88         4.29 o                         
  11  12   0          2.46         -5.19         5.19 o                         
  12  12   0          2.99          5.19         5.00 o                         
  13  12   0        103.16        105.49        15.44 o                         
  14  12   0          4.16         -6.55         6.55 o                         
  15  12   0          0.04          0.13         6.13 o                         
  16  12   0         22.49         25.49         9.67 o                         
  17  12   0          0.04         -5.60         5.60 o                         
   0  13   0        220.91        235.56        20.03 o                         
   1  13   0          1.49          3.48         2.80 o                         
   2  13   0         32.88         36.55         5.09 o                         
   3  13   0         59.70         63.82         7.06 o                         
   4  13   0         24.85         20.00         4.60 o                         
   5  13   0         56.12         58.02         5.20 o                         
   6  13   0          3.39          1.89         3.05 o                         
   7  13   0          0.16          2.46         2.24 o                         
   8  13   0         10.68          4.79         1.99 o                         
   9  13   0         72.11         70.33         5.89 o                         
  10  13   0         27.11         24.74         8.02 o                         
  11  13   0         29.92         31.80         8.64 o                         
  12  13   0          4.54          7.52         5.97 o                         
  13  13   0         33.99         23.46         7.71 o                         
  14  13   0         30.93         33.35        10.29 o                         
  15  13   0         24.04         39.31        10.79 o                         
  16  13   0          0.18         -3.11         5.93 o                         
   0  14   0         77.78         60.68        11.06 o                         
   1  14   0         29.02         33.94         6.52 o                         
   2  14   0          6.39          6.00         3.88 o                         
   3  14   0          0.09          2.06         2.85 o                         
   4  14   0        208.30        250.45        23.72 o                         
   5  14   0          0.29          0.50         2.13 o                         
   6  14   0          0.24          4.15         2.39 o                         
   7  14   0        108.24        101.91         8.67 o                         
   8  14   0         12.03         10.83         4.13 o                         
   9  14   0          7.02         15.79         5.10 o                         
  10  14   0         65.61         61.52         8.43 o                         
  11  14   0         10.08         15.78         6.92 o                         
  12  14   0         13.29         11.74         6.90 o                         
  13  14   0         22.77          7.78         5.97 o                         
  14  14   0          9.79         22.14         8.26 o                         
  15  14   0          7.03         15.01         7.96 o                         
  16  14   0          0.04          2.54         5.97 o                         
   0  15   0         58.21         54.49        11.06 o                         
   1  15   0          0.98         -0.30         6.00 o                         
   2  15   0        121.37        132.91        11.76 o                         
   3  15   0          0.04         -3.67         3.67 o                         
   4  15   0         40.01         41.04         7.41 o                         
   5  15   0         58.93         66.12         6.00 o                         
   6  15   0         45.94         47.72         5.12 o                         
   7  15   0          2.57         -3.57         9.65 o                         
   8  15   0        263.49        293.52        16.73 o                         
   9  15   0         11.93         11.93         4.76 o                         
  10  15   0          1.15          3.63         6.88 o                         
  11  15   0         12.92         14.96         5.10 o                         
  12  15   0          1.10         -3.32         9.51 o                         
  13  15   0          0.09          9.17         5.90 o                         
  14  15   0          4.05          8.80         6.62 o                         
  15  15   0          2.49         -6.16         6.16 o                         
   0  16   0         32.83         31.55         9.70 o                         
   1  16   0          1.76         -1.38         6.06 o                         
   2  16   0         71.82         96.00        14.80 o                         
   3  16   0         17.61          7.45         3.71 o                         
   4  16   0         29.37         31.72         5.87 o                         
   5  16   0          6.21          7.33         3.64 o                         
   6  16   0          4.67         -1.46         3.59 o                         
   7  16   0         36.37         31.46         6.21 o                         
   8  16   0          9.53         12.28         4.51 o                         
   9  16   0         37.67         40.77        17.30 o                         
  10  16   0          2.32          6.42        11.17 o                         
  11  16   0         21.29         14.38         5.50 o                         
  12  16   0          4.31          0.59         3.34 o                         
  13  16   0          1.06          6.91         4.72 o                         
   0  17   0        272.76        251.32        23.76 o                         
   1  17   0          9.34         11.72        14.37 o                         
   2  17   0          2.09         -1.35         6.00 o                         
   3  17   0         13.65         20.80         5.23 o                         
   4  17   0          7.88          1.13         3.20 o                         
   5  17   0          0.02         -3.16         4.58 o                         
   6  17   0          0.38          3.41         9.03 o                         
   7  17   0          0.08         -1.49         9.56 o                         
   8  17   0          1.65          0.25         3.85 o                         
   9  17   0          0.00          9.50         4.55 o                         
  10  17   0         78.77         86.19        11.16 o                         
  11  17   0          1.84          1.06         3.63 o                         
  12  17   0          2.01          5.03         3.88 o                         
   0  18   0          0.00          1.42         6.99 o                         
   1  18   0          7.43         15.33         5.96 o                         
   2  18   0        169.47        176.75        13.26 o                         
   3  18   0          3.76         11.46        15.29 o                         
   4  18   0          0.22          3.34         3.97 o                         
   5  18   0         35.21         37.48         6.74 o                         
   6  18   0          2.99         -3.31         9.03 o                         
   7  18   0          8.09         10.19         8.71 o                         
   8  18   0         43.57         39.20         6.90 o                         
   9  18   0          8.21          0.74         7.49 o                         
  10  18   0          0.02         -3.77         6.26 o                         
  11  18   0          1.89          7.26         7.55 o                         
   0  19   0        111.31        128.77        18.77 o                         
   1  19   0          0.12          5.97         8.49 o                         
   2  19   0          3.11         -6.55         8.46 o                         
   3  19   0          0.17         19.21         8.80 o                         
   4  19   0         54.53         65.96        14.28 o                         
   5  19   0          0.90          2.15         7.28 o                         
   6  19   0         37.38         37.26        11.25 o                         
   7  19   0         15.69         -8.10         8.10 o                         
   8  19   0          3.76         -6.55         6.55 o                         
   9  19   0         10.27         -7.31         7.31 o                         
   0  20   0         70.70         75.69        15.44 o                         
   1  20   0          4.44         11.56         8.43 o                         
   2  20   0          1.90         -0.50         6.62 o                         
   3  20   0          9.62         18.55         8.15 o                         
   4  20   0          1.41         11.00         7.58 o                         
   5  20   0          4.02          8.96         8.57 o                         
   6  20   0          5.13         17.81         8.73 o                         
   1   0   1       1232.10       1165.63        11.67 o                         
   3   0   1       3132.33       3065.09        40.06 o                         
   5   0   1        322.47        317.11        10.71 o                         
   7   0   1       1931.79       2038.98        43.60 o                         
   9   0   1        129.76        136.47         7.55 o                         
  11   0   1         63.03         74.44        12.43 o                         
  13   0   1        281.19        249.45        13.82 o                         
  15   0   1        329.49        310.15        16.56 o                         
  17   0   1         52.88         57.35         8.08 o                         
  19   0   1          5.44         12.24         5.39 o                         
   0   1   1       2466.25       2416.52        18.00 o                         
   1   1   1       1791.25       1729.45        10.27 o                         
   2   1   1       2487.91       2374.29        19.13 o                         
   3   1   1       1451.72       1414.36        19.22 o                         
   4   1   1        243.35        248.87         7.06 o                         
   5   1   1       1438.19       1385.64        17.99 o                         
   6   1   1        964.82        971.06        14.03 o                         
   7   1   1        160.30        149.12         6.07 o                         
   8   1   1        730.67        796.37        14.36 o                         
   9   1   1        496.39        499.21        12.08 o                         
  10   1   1         94.71        106.34         6.00 o                         
  11   1   1         91.83         98.34         6.25 o                         
  12   1   1          4.55          3.58         2.86 o                         
  13   1   1        127.21        119.20         8.09 o                         
  14   1   1        239.27        230.01         9.79 o                         
  15   1   1         30.36         30.13         6.56 o                         
  16   1   1          1.86         -2.53         2.68 o                         
  17   1   1         45.11         45.99         6.67 o                         
  18   1   1          3.31         -1.68         3.13 o                         
  19   1   1         15.42         11.60         3.58 o                         
  20   1   1         15.33         15.61         3.72 o                         
  21   1   1          0.24          9.27         6.68 o                         
   0   2   1      15607.53      16537.50        50.46 o                         
   1   2   1       5007.93       4854.02        21.90 o                         
   2   2   1       1070.62       1025.29         9.96 o                         
   3   2   1        482.02        486.19         5.87 o                         
   4   2   1        369.79        367.64         8.39 o                         
   5   2   1        342.81        361.73         8.00 o                         
   6   2   1        231.75        211.16         6.63 o                         
   7   2   1         80.72         82.98         4.64 o                         
   8   2   1        225.77        224.80         7.75 o                         
   9   2   1        275.55        284.50         9.16 o                         
  10   2   1        189.79        192.07         6.16 o                         
  11   2   1        108.36        111.27         5.02 o                         
  12   2   1         72.88         69.62         6.00 o                         
  13   2   1        124.71        133.53         8.34 o                         
  14   2   1        116.21        112.31         8.18 o                         
  15   2   1         47.24         46.01         5.07 o                         
  16   2   1          7.47          8.31         3.21 o                         
  17   2   1         14.79          6.15         3.11 o                         
  18   2   1         14.03         23.92         4.38 o                         
  19   2   1          3.52         -2.77         2.77 o                         
  20   2   1          2.04          0.31         4.09 o                         
  21   2   1          3.39         -7.28         7.28 o                         
   0   3   1       6934.86       6942.01        86.40 o                         
   1   3   1       1471.08       1419.42        10.78 o                         
   2   3   1       5217.33       5015.44        22.82 o                         
   3   3   1       1928.21       1912.90        24.83 o                         
   4   3   1       1850.05       1866.32        15.29 o                         
   5   3   1         95.43         96.41         4.32 o                         
   6   3   1         68.86         64.97         2.85 o                         
   7   3   1        428.46        420.81         7.50 o                         
   8   3   1        381.80        382.70         9.12 o                         
   9   3   1        417.22        428.32         8.91 o                         
  10   3   1        197.33        201.78         8.47 o                         
  11   3   1         77.94         76.90         4.41 o                         
  12   3   1         11.77         10.43         2.16 o                         
  13   3   1          0.86         -1.62         4.34 o                         
  14   3   1         20.52         14.95         3.61 o                         
  15   3   1         72.22         56.47         6.10 o                         
  16   3   1         18.00         19.55         3.77 o                         
  17   3   1         18.50         19.40         3.83 o                         
  18   3   1         21.38         20.84         7.30 o                         
  19   3   1          8.36         13.38         4.64 o                         
  20   3   1          5.50         -4.41         4.41 o                         
   0   4   1       3815.96       3923.25        44.36 o                         
   1   4   1       3208.32       3016.87        40.02 o                         
   2   4   1       3219.52       3118.32        31.19 o                         
   3   4   1         13.96         13.99         1.26 o                         
   4   4   1        355.87        346.92         5.48 o                         
   5   4   1        157.00        165.03         4.66 o                         
   6   4   1        222.95        239.99         7.16 o                         
   7   4   1        464.10        440.83        24.20 o                         
   8   4   1        150.94        156.31         4.74 o                         
   9   4   1        295.69        307.17         8.23 o                         
  10   4   1         76.27         83.40         3.95 o                         
  11   4   1         23.64         27.29         2.73 o                         
  12   4   1         44.62         50.06         3.89 o                         
  13   4   1         36.20         35.34         3.93 o                         
  14   4   1        117.58        104.03         7.31 o                         
  15   4   1         13.79         13.08         5.47 o                         
  16   4   1         22.15         22.35         4.16 o                         
  17   4   1         24.46         25.49         4.35 o                         
  18   4   1         19.67         17.88         5.50 o                         
  19   4   1          8.38          1.67         6.88 o                         
  20   4   1          1.36         -4.73         4.73 o                         
   0   5   1       3650.27       3676.06        29.13 o                         
   1   5   1        650.00        707.01        16.46 o                         
   2   5   1         15.80         15.46         2.53 o                         
   3   5   1        981.90        981.63        11.08 o                         
   4   5   1        515.16        520.84         6.73 o                         
   5   5   1        325.38        348.42         6.66 o                         
   6   5   1        257.50        263.20        10.20 o                         
   7   5   1         91.20        103.36         4.17 o                         
   8   5   1        149.39        153.19         6.59 o                         
   9   5   1        161.32        158.43         4.87 o                         
  10   5   1         84.31         74.90         3.80 o                         
  11   5   1        122.44        116.44         5.08 o                         
  12   5   1         20.34         21.17         2.63 o                         
  13   5   1        342.46        330.89        10.27 o                         
  14   5   1        231.27        220.79        10.16 o                         
  15   5   1         12.45         11.56         3.42 o                         
  16   5   1         27.39         30.70         6.81 o                         
  17   5   1         34.06         32.97         5.31 o                         
  18   5   1          5.48          4.41        20.47 o                         
  19   5   1          0.97          9.48         5.77 o                         
  20   5   1          4.11         19.61        10.74 o                         
   0   6   1        671.17        682.94        14.32 o                         
   1   6   1        231.13        248.48         7.83 o                         
   2   6   1        117.13        112.17         4.97 o                         
   3   6   1        152.55        143.02         5.05 o                         
   4   6   1         14.50         16.12         1.89 o                         
   5   6   1        919.22        997.21        10.27 o                         
   6   6   1        134.79        135.14         4.78 o                         
   7   6   1        287.54        287.93         6.66 o                         
   8   6   1         14.39         15.12         1.88 o                         
   9   6   1         61.69         63.24         3.38 o                         
  10   6   1         36.11         36.28         2.42 o                         
  11   6   1         29.01         35.84         2.78 o                         
  12   6   1        295.23        299.46         8.07 o                         
  13   6   1        142.31        145.73         6.62 o                         
  14   6   1         55.89         48.23         4.73 o                         
  15   6   1         60.86         56.52         6.06 o                         
  16   6   1          9.04          3.39         2.36 o                         
  17   6   1          0.89         11.16         6.94 o                         
  18   6   1          1.67          4.26        10.82 o                         
  19   6   1         23.69         33.91         7.84 o                         
  20   6   1          4.65         18.54        10.29 o                         
   0   7   1       1712.98       1792.58        25.44 o                         
   1   7   1          8.54          4.89         2.19 o                         
   2   7   1        285.98        284.11        11.12 o                         
   3   7   1        794.68        812.48        12.02 o                         
   4   7   1        597.56        650.95        10.81 o                         
   5   7   1         24.80         27.43         2.32 o                         
   6   7   1        108.92        107.44         5.90 o                         
   7   7   1         34.07         38.27         4.69 o                         
   8   7   1         88.48         90.74         4.14 o                         
   9   7   1          0.95          1.55         1.22 o                         
  10   7   1        124.58        131.58         5.43 o                         
  11   7   1        270.02        260.30        10.39 o                         
  12   7   1        116.26        119.47         5.75 o                         
  13   7   1         13.96         17.70         3.21 o                         
  14   7   1         63.65         66.13         4.74 o                         
  15   7   1         24.11         16.20         3.83 o                         
  16   7   1          4.49         -2.12         5.74 o                         
  17   7   1         35.26         17.87         9.10 o                         
  18   7   1         25.94         33.85        10.93 o                         
  19   7   1          2.36          2.76         6.04 o                         
   0   8   1        194.47        204.07         9.42 o                         
   1   8   1          5.32          6.24         2.40 o                         
   2   8   1         13.86          7.24         2.29 o                         
   3   8   1        340.47        369.72        10.01 o                         
   4   8   1        349.74        382.36         8.08 o                         
   5   8   1         77.89         81.02         3.99 o                         
   6   8   1         36.65         32.84         6.28 o                         
   7   8   1         73.76         74.81         5.32 o                         
   8   8   1         46.81         47.23         4.47 o                         
   9   8   1        234.44        228.38         9.84 o                         
  10   8   1          5.66          3.78         1.38 o                         
  11   8   1         66.55         59.29         3.50 o                         
  12   8   1         28.22         25.04         2.79 o                         
  13   8   1         72.72         64.31         4.44 o                         
  14   8   1         54.80         53.46         7.44 o                         
  15   8   1          4.56         13.43         8.91 o                         
  16   8   1         12.20          6.53         7.86 o                         
  17   8   1          0.46         -5.09         7.68 o                         
  18   8   1         21.61         20.96         9.98 o                         
  19   8   1          0.32         -8.14        13.14 o                         
   0   9   1        271.78        251.77        11.28 o                         
   1   9   1        230.27        218.33        12.32 o                         
   2   9   1         85.78         92.90         9.55 o                         
   3   9   1         38.94         38.00         3.64 o                         
   4   9   1        340.14        350.82         8.11 o                         
   5   9   1        230.03        235.39         6.44 o                         
   6   9   1          7.70          6.48         2.22 o                         
   7   9   1         18.96         20.50         3.43 o                         
   8   9   1          4.48          5.20         2.12 o                         
   9   9   1        187.25        204.21         9.52 o                         
  10   9   1         30.95         27.88         3.78 o                         
  11   9   1         36.07         34.26         4.64 o                         
  12   9   1        122.99        112.98        17.09 o                         
  13   9   1         17.85         18.50         4.73 o                         
  14   9   1         55.56         59.52        13.11 o                         
  15   9   1         23.00         23.46         8.77 o                         
  16   9   1          1.36          4.19         6.16 o                         
  17   9   1          0.51         -1.81         6.81 o                         
  18   9   1          1.52         20.76         9.33 o                         
  19   9   1          4.96         16.35         8.91 o                         
   0  10   1        641.51        696.10        22.27 o                         
   1  10   1        146.81        143.19         8.78 o                         
   2  10   1        129.50        126.41         7.53 o                         
   3  10   1        142.16        157.87         7.21 o                         
   4  10   1         18.86         15.60         3.32 o                         
   5  10   1        244.25        257.34         6.93 o                         
   6  10   1         84.64         83.56         5.57 o                         
   7  10   1         21.64         20.98         5.63 o                         
   8  10   1         33.48         25.70         4.11 o                         
   9  10   1        122.96        118.52        17.86 o                         
  10  10   1          7.73          7.91         2.58 o                         
  11  10   1        123.79        118.59         8.09 o                         
  12  10   1         60.38         54.31        10.52 o                         
  13  10   1         40.40         46.85        11.66 o                         
  14  10   1         29.57         31.18         9.85 o                         
  15  10   1         14.28          6.43         7.36 o                         
  16  10   1         25.41         48.30        12.31 o                         
  17  10   1          3.01         14.54         8.73 o                         
  18  10   1          0.83         -4.98         6.60 o                         
   0  11   1          6.30          1.65         4.42 o                         
   1  11   1         77.38         83.41         9.00 o                         
   2  11   1         12.06          9.56         4.21 o                         
   3  11   1         24.83         27.47         3.53 o                         
   4  11   1         70.76         68.32         4.72 o                         
   5  11   1          5.57          5.77         1.67 o                         
   6  11   1         27.81         27.68         2.84 o                         
   7  11   1         29.19         31.44         3.95 o                         
   8  11   1        109.31        104.44         8.99 o                         
   9  11   1        129.85        137.99        15.96 o                         
  10  11   1         78.29         83.83         8.57 o                         
  11  11   1          7.94         10.23         3.82 o                         
  12  11   1         61.93         51.69         6.97 o                         
  13  11   1         67.66         84.83        14.46 o                         
  14  11   1          5.93         24.13         9.35 o                         
  15  11   1         19.72         27.48         9.80 o                         
  16  11   1          3.30          8.05         6.97 o                         
  17  11   1          0.29         -2.54         5.47 o                         
   0  12   1          1.40         -7.92         7.92 o                         
   1  12   1         57.35         59.20         5.93 o                         
   2  12   1         25.62         30.18         4.57 o                         
   3  12   1         47.53         52.95         4.92 o                         
   4  12   1        104.68        112.48         6.89 o                         
   5  12   1         57.05         50.30         4.41 o                         
   6  12   1        109.82        100.88         6.10 o                         
   7  12   1         17.73         20.43         4.06 o                         
   8  12   1         14.02         21.98         4.13 o                         
   9  12   1         40.32         34.98         9.80 o                         
  10  12   1         21.33         22.26         8.14 o                         
  11  12   1         52.25         36.34         9.73 o                         
  12  12   1         13.63         14.27         6.97 o                         
  13  12   1         23.93         26.94         9.54 o                         
  14  12   1         15.00          8.20         6.28 o                         
  15  12   1         10.42         24.95         9.51 o                         
  16  12   1          5.16         15.25         7.46 o                         
  17  12   1          7.56         13.73         8.12 o                         
   0  13   1        217.20        253.22        22.86 o                         
   1  13   1         38.99         40.12         5.41 o                         
   2  13   1        151.15        165.48        10.00 o                         
   3  13   1         13.82         13.08         3.04 o                         
   4  13   1        132.49        139.55         7.70 o                         
   5  13   1          3.50          3.06         1.39 o                         
   6  13   1        129.67        115.03         8.00 o                         
   7  13   1         19.06         14.01         3.28 o                         
   8  13   1         32.43         32.95         5.06 o                         
   9  13   1         23.54         26.44         4.70 o                         
  10  13   1        106.13        124.02        16.72 o                         
  11  13   1         20.90         21.88         8.54 o                         
  12  13   1          8.57          5.06         5.43 o                         
  13  13   1         12.19         25.36         9.61 o                         
  14  13   1         19.51         28.72         9.98 o                         
  15  13   1          7.13          6.00         7.68 o                         
  16  13   1          6.11         10.66         7.73 o                         
   0  14   1        280.01        267.41        24.23 o                         
   1  14   1         55.24         57.45         8.82 o                         
   2  14   1         18.76         14.30         4.07 o                         
   3  14   1        126.82        126.93        12.57 o                         
   4  14   1         22.73         23.25         4.41 o                         
   5  14   1        140.30        136.06        14.97 o                         
   6  14   1         37.35         30.63         2.44 o                         
   7  14   1          6.56         10.30         3.33 o                         
   8  14   1         65.97         58.76         8.70 o                         
   9  14   1        156.40        168.96        18.75 o                         
  10  14   1         21.72         22.23         6.73 o                         
  11  14   1         21.54         18.31         5.52 o                         
  12  14   1         10.59          9.57         5.29 o                         
  13  14   1          8.43          4.48         5.87 o                         
  14  14   1          8.04          4.90         6.10 o                         
  15  14   1          3.03         -4.45         6.13 o                         
   0  15   1        168.10        190.06        21.68 o                         
   1  15   1         86.92        101.16        17.30 o                         
   2  15   1          6.13          1.53         4.10 o                         
   3  15   1         19.92         12.97         7.38 o                         
   4  15   1         39.87         29.44         6.35 o                         
   5  15   1         32.03         45.42         7.63 o                         
   6  15   1          8.40          5.69         4.46 o                         
   7  15   1         69.38         80.38         9.55 o                         
   8  15   1          4.34          4.67         4.33 o                         
   9  15   1         11.52         16.10         5.63 o                         
  10  15   1          9.83          9.25         5.10 o                         
  11  15   1          5.93          8.26         4.59 o                         
  12  15   1         13.10         13.16        12.77 o                         
  13  15   1          3.10          9.28         4.98 o                         
  14  15   1          1.61         15.54         8.36 o                         
   0  16   1         51.80         36.46        10.41 o                         
   1  16   1         39.45         50.39         9.03 o                         
   2  16   1         48.22         48.62         8.47 o                         
   3  16   1          1.82          1.43         6.50 o                         
   4  16   1         40.37         50.27         8.04 o                         
   5  16   1          1.98          7.32         5.35 o                         
   6  16   1         14.01         15.38         5.84 o                         
   7  16   1          3.34          2.98         4.19 o                         
   8  16   1          9.19         15.09         5.33 o                         
   9  16   1         13.63         15.09         5.47 o                         
  10  16   1          5.81          6.86         4.27 o                         
  11  16   1          2.83         -2.44         4.06 o                         
  12  16   1          2.25          3.07        10.57 o                         
  13  16   1          0.34         -2.25        14.91 o                         
   0  17   1         76.50         76.32        15.10 o                         
   1  17   1          0.59          7.03         5.21 o                         
   2  17   1         32.55         25.07         7.06 o                         
   3  17   1         10.30         12.61         5.01 o                         
   4  17   1          9.86         17.37         5.57 o                         
   5  17   1          2.55          2.37         6.56 o                         
   6  17   1          5.64         10.05         4.78 o                         
   7  17   1         70.20         66.47        12.97 o                         
   8  17   1          4.61          4.20         4.55 o                         
   9  17   1          4.96         13.35         5.47 o                         
  10  17   1          2.31         -4.00         4.00 o                         
  11  17   1          1.80         -5.45         5.45 o                         
  12  17   1          1.22         -2.87         4.56 o                         
   0  18   1          6.97          5.59         7.96 o                         
   1  18   1         28.32         25.58         6.95 o                         
   2  18   1          1.10          5.95         4.92 o                         
   3  18   1         10.66         13.25         5.01 o                         
   4  18   1          1.26         -3.62         7.03 o                         
   5  18   1          0.06         -0.91         5.37 o                         
   6  18   1          2.09          5.66         4.36 o                         
   7  18   1         19.66         25.57         6.77 o                         
   8  18   1          7.38         16.85         5.99 o                         
   9  18   1          0.47         -4.67         4.67 o                         
  10  18   1         10.01         15.26         5.54 o                         
   0  19   1         66.34         67.88        15.26 o                         
   1  19   1          2.79         -0.40         5.16 o                         
   2  19   1          2.62         23.69         7.75 o                         
   3  19   1         11.88         17.93         6.20 o                         
   4  19   1          0.60          4.25         8.57 o                         
   5  19   1          7.47          0.98         6.29 o                         
   6  19   1         24.01         27.64         7.13 o                         
   7  19   1          1.02          5.76         9.48 o                         
   8  19   1         10.57         17.47         6.08 o                         
   0  20   1          9.03          0.78         7.89 o                         
   1  20   1          0.90         19.16         7.50 o                         
   2  20   1         14.72         24.22         6.76 o                         
   3  20   1          7.06         12.71         5.35 o                         
   4  20   1          0.20         -5.25         7.17 o                         
   5  20   1         13.50         17.55         5.83 o                         
   0   0   2        223.05        208.18         9.33 o                         
   2   0   2        324.44        322.01         7.63 o                         
   4   0   2        155.53        167.01         8.23 o                         
   6   0   2        239.57        236.85        16.11 o                         
   8   0   2        588.73        584.61        29.66 o                         
  10   0   2        228.74        230.15        18.71 o                         
  12   0   2         28.69         12.03         6.40 o                         
  14   0   2        129.02        136.43        17.93 o                         
  16   0   2         18.02         25.73        11.00 o                         
  18   0   2         36.56         56.66        13.14 o                         
   0   1   2        746.60        726.57         9.00 o                         
   1   1   2         26.91         25.88         1.52 o                         
   2   1   2        144.53        146.80         3.62 o                         
   3   1   2          1.16          0.93         1.19 o                         
   4   1   2         93.21         89.24         4.40 o                         
   5   1   2        693.76        746.56        17.83 o                         
   6   1   2         39.34         39.71         4.15 o                         
   7   1   2        663.66        697.20        16.14 o                         
   8   1   2         35.64         35.68         3.35 o                         
   9   1   2         34.29         37.37         3.27 o                         
  10   1   2         61.19         70.39         7.17 o                         
  11   1   2         26.04         32.47         4.92 o                         
  12   1   2         46.07         44.40         7.41 o                         
  13   1   2         55.65         44.54         7.77 o                         
  14   1   2          6.51          3.63         4.73 o                         
  15   1   2         11.16         16.80         6.35 o                         
  16   1   2         10.99         19.08         4.64 o                         
  17   1   2          5.17          5.13         3.79 o                         
  18   1   2          5.29         12.75         5.84 o                         
  19   1   2         19.45         21.29         5.36 o                         
  20   1   2          6.84         12.89        11.16 o                         
   0   2   2         10.69         10.04         1.38 o                         
   1   2   2         40.32         40.67         1.76 o                         
   2   2   2         99.60        105.07         3.46 o                         
   3   2   2        166.90        161.92         4.63 o                         
   4   2   2         29.27         29.00         2.46 o                         
   5   2   2        284.04        292.50         6.86 o                         
   6   2   2        258.60        264.63         7.41 o                         
   7   2   2        444.32        421.23        10.97 o                         
   8   2   2        125.27        140.40         6.10 o                         
   9   2   2         11.14          8.77         2.04 o                         
  10   2   2         62.58         66.18         6.12 o                         
  11   2   2         77.81         68.91         6.36 o                         
  12   2   2        228.05        217.63        22.96 o                         
  13   2   2        107.64        100.85        10.75 o                         
  14   2   2         91.61         96.36        10.04 o                         
  15   2   2         65.14         59.38         6.35 o                         
  16   2   2          8.23          2.06         5.04 o                         
  17   2   2          4.80          4.02         4.17 o                         
  18   2   2          6.19         10.62        11.79 o                         
  19   2   2          4.49         10.78         4.50 o                         
  20   2   2          1.97         -7.43        12.29 o                         
   0   3   2        186.27        176.02         6.05 o                         
   1   3   2       1204.19       1207.30        11.12 o                         
   2   3   2         18.83         21.73         1.82 o                         
   3   3   2        919.96        937.32        10.80 o                         
   4   3   2        171.36        185.23         4.52 o                         
   5   3   2        685.83        707.79        10.10 o                         
   6   3   2          2.84          1.80         1.34 o                         
   7   3   2         32.18         34.45         3.41 o                         
   8   3   2         22.72         28.28         3.35 o                         
   9   3   2        130.04        135.49         6.28 o                         
  10   3   2        168.87        169.41         9.26 o                         
  11   3   2         66.33         67.17         6.38 o                         
  12   3   2         46.23         49.36         7.78 o                         
  13   3   2        101.26         93.13         6.84 o                         
  14   3   2         46.95         48.95         6.07 o                         
  15   3   2         21.34         21.49         4.28 o                         
  16   3   2          5.17          5.88         3.42 o                         
  17   3   2         12.75         11.35         7.65 o                         
  18   3   2          8.60         10.37         6.10 o                         
  19   3   2         12.43         21.63         6.00 o                         
  20   3   2          3.00          5.15         4.51 o                         
   0   4   2        764.07        758.91        14.18 o                         
   1   4   2        119.68        120.50         3.96 o                         
   2   4   2         73.97         73.47         2.91 o                         
   3   4   2        127.76        110.35         3.30 o                         
   4   4   2        671.83        694.06         8.25 o                         
   5   4   2        296.61        311.54         7.14 o                         
   6   4   2         48.61         46.20         2.44 o                         
   7   4   2        671.02        693.70         9.44 o                         
   8   4   2          2.04          1.97         1.33 o                         
   9   4   2         20.97         21.45         2.16 o                         
  10   4   2        146.52        152.87         8.88 o                         
  11   4   2          3.67          1.70         1.69 o                         
  12   4   2        280.95        273.61         9.73 o                         
  13   4   2         63.52         60.04         5.17 o                         
  14   4   2        134.13        119.83         7.29 o                         
  15   4   2         17.25         16.92         3.52 o                         
  16   4   2         48.98         61.10        14.39 o                         
  17   4   2          7.93          8.26         4.71 o                         
  18   4   2         13.39         15.24        11.81 o                         
  19   4   2          8.35          5.39         5.64 o                         
   0   5   2       1259.73       1245.14        23.16 o                         
   1   5   2        922.83        936.90        13.76 o                         
   2   5   2        479.56        460.85         9.01 o                         
   3   5   2        817.24        801.27         7.98 o                         
   4   5   2        137.17        145.28         3.75 o                         
   5   5   2        503.66        497.88         8.32 o                         
   6   5   2        121.82        133.35         5.12 o                         
   7   5   2        195.17        207.64         6.66 o                         
   8   5   2        165.10        166.97         6.32 o                         
   9   5   2        275.81        277.19         8.43 o                         
  10   5   2         64.73         72.06         5.09 o                         
  11   5   2        213.65        183.78         9.24 o                         
  12   5   2         68.21         60.47         4.54 o                         
  13   5   2         16.02         12.34         2.23 o                         
  14   5   2         19.14         19.08         6.99 o                         
  15   5   2         58.48         58.32         9.02 o                         
  16   5   2          1.40          3.03         4.92 o                         
  17   5   2         14.88         11.27         6.56 o                         
  18   5   2         20.22         23.29        11.19 o                         
  19   5   2          7.85         14.17        11.16 o                         
   0   6   2       1608.43       1723.82        46.29 o                         
   1   6   2        666.11        621.55         9.81 o                         
   2   6   2       1376.28       1366.00        15.68 o                         
   3   6   2        601.30        612.86         9.60 o                         
   4   6   2        649.41        662.10         8.88 o                         
   5   6   2         30.85         35.31         2.43 o                         
   6   6   2          4.70          4.43         1.36 o                         
   7   6   2        105.56        111.80         5.66 o                         
   8   6   2         73.94         65.50         4.10 o                         
   9   6   2        114.22        105.51         5.22 o                         
  10   6   2         10.99         11.14         3.16 o                         
  11   6   2         37.02         35.40         3.81 o                         
  12   6   2         22.50         16.67         3.00 o                         
  13   6   2         53.79         51.79         5.71 o                         
  14   6   2         44.76         58.10         9.11 o                         
  15   6   2         14.38         23.05         7.00 o                         
  16   6   2          7.19          2.98         8.81 o                         
  17   6   2         19.68         24.36         7.38 o                         
  18   6   2          3.34         -0.14         5.09 o                         
  19   6   2          6.85         22.75        11.00 o                         
   0   7   2        170.27        163.40        15.55 o                         
   1   7   2        188.77        176.04         6.29 o                         
   2   7   2        216.19        207.23         6.22 o                         
   3   7   2        262.31        274.85         7.53 o                         
   4   7   2         82.69         84.17         3.26 o                         
   5   7   2         82.01         76.53         3.69 o                         
   6   7   2         47.43         47.29         2.80 o                         
   7   7   2          6.99          8.46         1.76 o                         
   8   7   2         44.86         48.17         3.56 o                         
   9   7   2         64.40         62.38         5.07 o                         
  10   7   2          6.68          4.90         1.92 o                         
  11   7   2         58.42         52.40         4.51 o                         
  12   7   2        103.43         93.16         6.03 o                         
  13   7   2         25.48         19.99         5.65 o                         
  14   7   2         35.64         30.59         7.27 o                         
  15   7   2         26.69         39.78         9.72 o                         
  16   7   2          1.61          5.52         5.01 o                         
  17   7   2          2.63          5.95         5.02 o                         
  18   7   2          2.30         12.18         7.96 o                         
   0   8   2          5.91          3.75         4.66 o                         
   1   8   2        120.25        130.87         5.54 o                         
   2   8   2        216.10        228.33         6.83 o                         
   3   8   2        425.61        440.84         9.83 o                         
   4   8   2        219.14        225.35         7.29 o                         
   5   8   2        146.37        143.67         5.12 o                         
   6   8   2         71.12         71.22         4.22 o                         
   7   8   2         26.92         23.03         2.77 o                         
   8   8   2          9.39         10.76         2.25 o                         
   9   8   2        178.68        177.25         7.15 o                         
  10   8   2         18.83         20.91         4.06 o                         
  11   8   2        149.97        149.62         7.15 o                         
  12   8   2         36.86         44.95         4.55 o                         
  13   8   2         48.75         48.68        15.16 o                         
  14   8   2          0.58         -1.58         6.58 o                         
  15   8   2          3.82          3.30         6.53 o                         
  16   8   2         11.85         19.73        10.38 o                         
  17   8   2          1.46         10.79         9.14 o                         
  18   8   2         17.24         14.12         8.64 o                         
   0   9   2        122.62        131.26        15.21 o                         
   1   9   2         76.89         73.41         4.57 o                         
   2   9   2         13.37         11.81         2.12 o                         
   3   9   2        203.76        211.33         7.15 o                         
   4   9   2        156.21        159.02         6.28 o                         
   5   9   2         19.32         19.99         2.61 o                         
   6   9   2        165.71        168.94         6.64 o                         
   7   9   2         98.75        102.05        13.35 o                         
   8   9   2        179.28        186.86        10.62 o                         
   9   9   2          1.35         -1.01         2.58 o                         
  10   9   2         73.25         74.56         5.31 o                         
  11   9   2         99.76         94.58         6.05 o                         
  12   9   2         13.26          8.69         5.03 o                         
  13   9   2         10.88         14.88         8.62 o                         
  14   9   2          2.77         14.20         7.36 o                         
  15   9   2          0.63         -3.57         6.40 o                         
  16   9   2         26.57         33.60        11.53 o                         
  17   9   2          6.23          5.53         7.73 o                         
   0  10   2        130.88        148.98        16.83 o                         
   1  10   2         58.10         65.59         5.28 o                         
   2  10   2          9.73          6.57         3.33 o                         
   3  10   2         21.62         22.42         3.04 o                         
   4  10   2         52.89         52.71         4.36 o                         
   5  10   2         81.61         82.12         5.33 o                         
   6  10   2         18.78         15.30         3.16 o                         
   7  10   2        162.70        153.45         9.58 o                         
   8  10   2         25.64          7.42         5.60 o                         
   9  10   2         35.19         38.23         5.74 o                         
  10  10   2         22.61         19.61         4.48 o                         
  11  10   2          9.19          9.56         3.40 o                         
  12  10   2          1.96         -4.69         6.03 o                         
  13  10   2          3.02         16.56         8.76 o                         
  14  10   2          6.43          9.85         7.21 o                         
  15  10   2          5.29         13.52         7.80 o                         
  16  10   2         24.12         29.06        11.29 o                         
  17  10   2          1.30         -9.51         9.51 o                         
   0  11   2        169.35        163.55        18.96 o                         
   1  11   2        129.14        125.95        11.51 o                         
   2  11   2         68.13         59.32         5.47 o                         
   3  11   2         76.41         77.80         5.99 o                         
   4  11   2         38.38         38.59         3.85 o                         
   5  11   2        162.48        150.52         8.55 o                         
   6  11   2          3.26          3.44         2.18 o                         
   7  11   2         39.57         39.69         3.94 o                         
   8  11   2          3.53          2.16         2.75 o                         
   9  11   2        132.64        141.91        17.91 o                         
  10  11   2         30.50         53.83        11.79 o                         
  11  11   2          8.09          4.88         6.21 o                         
  12  11   2         20.80         25.61         8.62 o                         
  13  11   2          3.33         -9.33         9.33 o                         
  14  11   2          9.25         -3.27         7.26 o                         
  15  11   2          4.97          2.93         6.77 o                         
  16  11   2          1.37         -3.07         6.40 o                         
   0  12   2        386.52        356.19        28.00 o                         
   1  12   2          3.28          3.83         5.07 o                         
   2  12   2        106.73        107.82         7.67 o                         
   3  12   2         73.97         76.17         5.40 o                         
   4  12   2        230.58        229.13         9.07 o                         
   5  12   2         23.04         22.44         3.24 o                         
   6  12   2          9.21          6.41         2.36 o                         
   7  12   2         24.42         23.55         4.85 o                         
   8  12   2         60.52         56.84         6.74 o                         
   9  12   2         49.49         51.30         8.46 o                         
  10  12   2          4.09          9.07         6.92 o                         
  11  12   2         62.08         63.44        13.08 o                         
  12  12   2         17.50         20.29         8.96 o                         
  13  12   2         12.20         12.92         9.04 o                         
  14  12   2          3.12          6.16         7.39 o                         
  15  12   2          0.15          4.98         7.44 o                         
  16  12   2          4.12          0.68         5.76 o                         
   0  13   2        161.31        183.38        20.87 o                         
   1  13   2         61.36         58.43        12.00 o                         
   2  13   2         25.42         25.83         4.43 o                         
   3  13   2         56.27         55.58         4.93 o                         
   4  13   2         70.31         75.25         5.57 o                         
   5  13   2          2.20         -1.56         1.95 o                         
   6  13   2         18.35         18.60         2.98 o                         
   7  13   2         54.41         52.08         6.54 o                         
   8  13   2          5.06          9.07         5.32 o                         
   9  13   2         25.75         21.91         6.52 o                         
  10  13   2         14.42         16.28         5.98 o                         
  11  13   2          4.10          2.93         4.53 o                         
  12  13   2          8.70          6.16         6.74 o                         
  13  13   2          3.43         -2.62         6.16 o                         
  14  13   2          6.16          8.93         7.46 o                         
  15  13   2         24.85         26.13        10.79 o                         
   0  14   2         36.75         68.97        14.77 o                         
   1  14   2         42.28         45.09         8.37 o                         
   2  14   2         12.12          5.06         4.61 o                         
   3  14   2         10.34          8.42         2.64 o                         
   4  14   2          2.87         -2.10         2.10 o                         
   5  14   2         61.37         65.20         5.19 o                         
   6  14   2          6.12          3.07         6.76 o                         
   7  14   2          5.57          5.81         4.32 o                         
   8  14   2          8.30         12.84        11.70 o                         
   9  14   2         43.30         45.06         8.15 o                         
  10  14   2         13.56         10.21         5.76 o                         
  11  14   2          5.65          4.56         7.04 o                         
  12  14   2          9.37         10.41         6.29 o                         
  13  14   2         12.61          4.33         4.95 o                         
  14  14   2          9.32          9.33         7.68 o                         
   0  15   2         22.90         29.13        10.22 o                         
   1  15   2          6.15         -1.47         6.00 o                         
   2  15   2         80.61         90.65        11.60 o                         
   3  15   2          2.57          0.44         3.50 o                         
   4  15   2         22.14         10.49         5.58 o                         
   5  15   2          5.67          6.20         4.81 o                         
   6  15   2         18.39         17.32         5.83 o                         
   7  15   2         16.00         30.89         7.28 o                         
   8  15   2          4.03         -0.71         8.27 o                         
   9  15   2          2.98          3.63         4.50 o                         
  10  15   2          7.73         14.69         5.68 o                         
  11  15   2          0.72          2.40         4.55 o                         
  12  15   2         15.09         16.81         6.18 o                         
  13  15   2          4.68          7.96         5.34 o                         
   0  16   2          9.59         -5.13         7.42 o                         
   1  16   2         29.00         22.64         7.15 o                         
   2  16   2         16.84         11.93         5.83 o                         
   3  16   2         11.11         18.35         8.57 o                         
   4  16   2          4.42          4.79         6.49 o                         
   5  16   2         17.04         13.03         6.63 o                         
   6  16   2          6.80         13.33         5.80 o                         
   7  16   2         24.89         22.51         6.92 o                         
   8  16   2          7.06         23.26         9.88 o                         
   9  16   2         26.20         27.55         7.42 o                         
  10  16   2         19.38         17.58         5.96 o                         
  11  16   2          0.71         -3.03         5.49 o                         
  12  16   2          0.79         -5.22         5.22 o                         
   0  17   2         26.13         27.82        10.56 o                         
   1  17   2          0.52         -0.68         6.62 o                         
   2  17   2          4.96         13.90         6.35 o                         
   3  17   2          0.93         -7.49         9.60 o                         
   4  17   2         22.15         30.92         7.23 o                         
   5  17   2          1.12         -2.62        10.07 o                         
   6  17   2          3.44          6.95         5.51 o                         
   7  17   2          2.16         -0.81         5.27 o                         
   8  17   2          3.27          6.33         5.33 o                         
   9  17   2          6.65         10.80         5.54 o                         
  10  17   2          0.25         -5.00         5.00 o                         
   0  18   2         16.68         16.41         9.91 o                         
   1  18   2          6.14         10.22        10.07 o                         
   2  18   2          3.49         13.60         6.13 o                         
   3  18   2          2.43         13.80         7.00 o                         
   4  18   2          8.70         11.35         9.07 o                         
   5  18   2          3.38          2.36         7.83 o                         
   6  18   2          7.96         -1.90        10.10 o                         
   7  18   2          4.41         12.49         8.81 o                         
   8  18   2          0.32          6.57         5.29 o                         
   0  19   2          2.58        -10.48        10.48 o                         
   1  19   2          7.39         -1.88        14.40 o                         
   2  19   2          1.95         14.33         5.96 o                         
   3  19   2          4.11         13.87         8.89 o                         
   4  19   2          5.62          3.58        13.69 o                         
   5  19   2         17.02         12.77        19.24 o                         
   1   0   3          6.24          5.60         1.52 o                         
   3   0   3        109.54        113.03         5.41 o                         
   5   0   3        523.76        576.07        13.64 o                         
   7   0   3        176.31        180.28        10.75 o                         
   9   0   3         92.85        124.02        15.49 o                         
  11   0   3         68.64         65.72        12.34 o                         
  13   0   3        120.51        116.90        16.38 o                         
  15   0   3         20.04         23.34         9.54 o                         
  17   0   3         17.32         18.08         8.33 o                         
   0   1   3        171.62        172.12         5.52 o                         
   1   1   3         35.11         34.42         1.93 o                         
   2   1   3         26.47         26.52         1.75 o                         
   3   1   3         40.94         42.31         2.33 o                         
   4   1   3          1.43          1.37         1.28 o                         
   5   1   3          4.98          4.62         1.49 o                         
   6   1   3        371.34        365.42         9.58 o                         
   7   1   3        108.90        109.74         5.58 o                         
   8   1   3         20.00         20.27         3.12 o                         
   9   1   3         97.27        102.78         6.26 o                         
  10   1   3        220.73        226.74        10.67 o                         
  11   1   3         43.74         47.09         7.70 o                         
  12   1   3         33.83         35.57        16.01 o                         
  13   1   3         89.99         89.49        10.85 o                         
  14   1   3         25.59         34.59         7.87 o                         
  15   1   3         24.25         18.54         7.10 o                         
  16   1   3         27.22         24.24        10.15 o                         
  17   1   3          0.59          9.85         6.11 o                         
  18   1   3          7.50         12.26         7.18 o                         
   0   2   3        557.71        563.47         9.64 o                         
   1   2   3         51.06         48.02         2.13 o                         
   2   2   3        265.08        285.54         5.19 o                         
   3   2   3        171.24        179.48         4.72 o                         
   4   2   3        388.90        381.57         7.32 o                         
   5   2   3         35.85         38.53         2.89 o                         
   6   2   3          5.10          4.33         1.64 o                         
   7   2   3         29.73         35.68         3.85 o                         
   8   2   3         66.30         71.57         4.51 o                         
   9   2   3        135.21        151.42         7.30 o                         
  10   2   3         16.79         12.94         2.74 o                         
  11   2   3          9.94          7.75         2.54 o                         
  12   2   3         17.63         17.29         3.59 o                         
  13   2   3         44.29         52.45        10.07 o                         
  14   2   3          8.21          7.87         4.42 o                         
  15   2   3         13.66         15.13         8.28 o                         
  16   2   3          6.82         13.88         5.97 o                         
  17   2   3          0.01         -5.41         5.46 o                         
  18   2   3         24.23         17.59         7.16 o                         
   0   3   3        735.60        752.89        17.02 o                         
   1   3   3          5.58          5.46         1.07 o                         
   2   3   3        195.88        206.99         4.56 o                         
   3   3   3         14.16         12.72         1.53 o                         
   4   3   3        126.01        122.51         4.50 o                         
   5   3   3        142.01        154.69         5.47 o                         
   6   3   3         18.73         19.12         2.45 o                         
   7   3   3          2.41          1.90         1.91 o                         
   8   3   3         75.39         75.81         4.53 o                         
   9   3   3         87.49         98.69         5.87 o                         
  10   3   3         97.07         95.38         5.81 o                         
  11   3   3         86.48         89.84         7.45 o                         
  12   3   3         21.02         24.28        10.32 o                         
  13   3   3          8.79          5.34        12.45 o                         
  14   3   3          4.92          4.95         7.78 o                         
  15   3   3          6.47         26.34         7.14 o                         
  16   3   3          5.15         -3.27         6.97 o                         
  17   3   3          0.37         -2.15         4.35 o                         
  18   3   3          5.13          2.99         8.12 o                         
   0   4   3         99.63        101.90         4.43 o                         
   1   4   3         23.87         22.99         1.58 o                         
   2   4   3         32.54         30.34         2.07 o                         
   3   4   3         55.85         59.27         2.98 o                         
   4   4   3         71.47         81.45         3.62 o                         
   5   4   3        160.10        160.23         4.84 o                         
   6   4   3         71.86         71.47         4.08 o                         
   7   4   3         43.56         46.46         3.43 o                         
   8   4   3         44.83         44.01         3.39 o                         
   9   4   3         72.21         74.71         4.42 o                         
  10   4   3         20.82         18.44         3.26 o                         
  11   4   3         46.42         41.53         3.93 o                         
  12   4   3         23.44         28.97         6.57 o                         
  13   4   3          2.13         -3.37         4.65 o                         
  14   4   3          1.79          3.80         5.52 o                         
  15   4   3          9.11          8.56         5.28 o                         
  16   4   3         24.31         26.47         7.85 o                         
  17   4   3          5.28          4.05         5.01 o                         
  18   4   3          1.92         18.42        10.45 o                         
   0   5   3        206.60        192.74         8.31 o                         
   1   5   3         13.99         12.54         1.48 o                         
   2   5   3         12.72         13.03         1.56 o                         
   3   5   3        118.14        119.92         4.27 o                         
   4   5   3         18.17         15.77         1.88 o                         
   5   5   3         10.79         11.35         1.66 o                         
   6   5   3        206.61        209.07         7.25 o                         
   7   5   3        178.42        180.89         6.09 o                         
   8   5   3        202.14        191.10         6.32 o                         
   9   5   3         19.57         17.47         2.22 o                         
  10   5   3         26.93         24.78         2.51 o                         
  11   5   3        143.41        152.11         5.92 o                         
  12   5   3          8.41          3.25         9.07 o                         
  13   5   3          5.80          1.27         4.55 o                         
  14   5   3          8.54          6.56         4.53 o                         
  15   5   3         17.45         20.28         6.54 o                         
  16   5   3          1.91         -6.31         6.31 o                         
  17   5   3          1.76          9.36         5.54 o                         
  18   5   3          3.14        -10.22        10.22 o                         
   0   6   3          7.88          4.30         1.51 o                         
   1   6   3         62.39         60.31         2.88 o                         
   2   6   3         90.11         89.64         3.16 o                         
   3   6   3         80.09         82.62         3.16 o                         
   4   6   3        223.56        229.77         6.05 o                         
   5   6   3         92.36         91.87         3.71 o                         
   6   6   3        280.26        278.24         6.64 o                         
   7   6   3        246.39        243.80         7.70 o                         
   8   6   3         33.69         29.10         2.83 o                         
   9   6   3         46.95         47.58         4.43 o                         
  10   6   3          7.06          6.16         2.48 o                         
  11   6   3         51.93         48.86         4.77 o                         
  12   6   3         21.35         23.64         5.92 o                         
  13   6   3         10.39          4.96         4.32 o                         
  14   6   3         26.90         37.62         7.85 o                         
  15   6   3          6.43         15.51         6.13 o                         
  16   6   3         10.19          7.90        10.69 o                         
  17   6   3          0.78         -0.42         8.59 o                         
   0   7   3         66.79         73.35         6.02 o                         
   1   7   3        275.96        317.62        10.52 o                         
   2   7   3         83.06         85.61         4.98 o                         
   3   7   3         68.04         63.35         3.38 o                         
   4   7   3          3.85          1.11         1.72 o                         
   5   7   3         42.78         44.32         2.94 o                         
   6   7   3        118.54        118.47         4.89 o                         
   7   7   3         82.20         75.55         4.88 o                         
   8   7   3          4.89          4.88         1.92 o                         
   9   7   3         14.11          9.71         2.33 o                         
  10   7   3         55.28         46.21         4.49 o                         
  11   7   3         23.46         23.25         4.07 o                         
  12   7   3         10.46         10.28         5.26 o                         
  13   7   3          6.41          7.96         4.82 o                         
  14   7   3          6.23          8.89         5.45 o                         
  15   7   3          4.62          8.34         4.84 o                         
  16   7   3         15.28         14.05         6.01 o                         
  17   7   3          0.53         -8.73         8.73 o                         
   0   8   3        106.38        100.96        14.58 o                         
   1   8   3        216.32        222.26        11.32 o                         
   2   8   3        107.64         97.22        13.75 o                         
   3   8   3         41.13         44.88         3.00 o                         
   4   8   3         64.42         55.03         3.93 o                         
   5   8   3         46.74         33.84         4.18 o                         
   6   8   3         34.73         34.39         2.92 o                         
   7   8   3        171.96        168.74         5.87 o                         
   8   8   3         39.51         36.56         3.55 o                         
   9   8   3          5.26          6.67         1.90 o                         
  10   8   3         21.29         14.68         3.51 o                         
  11   8   3          4.06          8.59         5.03 o                         
  12   8   3         31.03         32.04         6.77 o                         
  13   8   3          7.65         13.31         5.46 o                         
  14   8   3         18.93         30.61         7.61 o                         
  15   8   3          9.04         13.72         5.83 o                         
  16   8   3          3.87          5.07         7.49 o                         
   0   9   3        107.69        102.54        15.76 o                         
   1   9   3        345.58        348.69        19.06 o                         
   2   9   3        161.31        154.57         9.92 o                         
   3   9   3        180.68        192.73         7.83 o                         
   4   9   3        556.28        545.94        12.99 o                         
   5   9   3         51.52         49.41         4.49 o                         
   6   9   3         84.18         73.81         5.96 o                         
   7   9   3         34.06         24.97         5.20 o                         
   8   9   3          1.85          0.64         2.70 o                         
   9   9   3         85.67         84.72         6.82 o                         
  10   9   3         20.91         17.24         5.52 o                         
  11   9   3         18.24         28.15        16.36 o                         
  12   9   3         19.68         26.17        10.49 o                         
  13   9   3          0.76          5.19         7.15 o                         
  14   9   3         14.14         13.39         5.32 o                         
  15   9   3          6.47         12.78         5.52 o                         
   0  10   3         18.31          7.05         7.31 o                         
   1  10   3         52.50         46.77        10.52 o                         
   2  10   3        126.46        138.30        13.03 o                         
   3  10   3        159.14        160.15         6.65 o                         
   4  10   3         54.98         50.82         4.33 o                         
   5  10   3        187.48        204.33         9.37 o                         
   6  10   3          0.95         -2.76         2.76 o                         
   7  10   3          1.36          0.33         2.39 o                         
   8  10   3         13.90         15.44         6.30 o                         
   9  10   3        113.20        131.17        13.34 o                         
  10  10   3          0.87          4.07         6.84 o                         
  11  10   3         31.57         24.97         9.91 o                         
  12  10   3         12.53         11.34         5.53 o                         
  13  10   3          5.40         -3.43         6.94 o                         
  14  10   3          5.02         -3.38         6.28 o                         
  15  10   3          2.02          4.32         7.31 o                         
   0  11   3         22.02          6.28         7.99 o                         
   1  11   3         29.24         31.95         7.42 o                         
   2  11   3         17.77         13.08         6.07 o                         
   3  11   3         13.39          9.11         2.94 o                         
   4  11   3        170.00        175.03         7.83 o                         
   5  11   3         50.62         44.03         5.64 o                         
   6  11   3         15.83          9.10         3.55 o                         
   7  11   3         18.56         12.77         3.82 o                         
   8  11   3          1.19         -4.04         4.75 o                         
   9  11   3          3.37          6.23         5.16 o                         
  10  11   3         17.68         17.92         6.13 o                         
  11  11   3          1.46         -8.52         8.52 o                         
  12  11   3         10.62         18.95         9.75 o                         
  13  11   3          7.16          2.43         7.46 o                         
  14  11   3          4.03         -2.57         6.99 o                         
   0  12   3         32.90         41.84        11.13 o                         
   1  12   3          8.46          3.13         9.23 o                         
   2  12   3         20.30         16.14         5.52 o                         
   3  12   3          5.87         11.63         6.12 o                         
   4  12   3         51.44         45.67         8.44 o                         
   5  12   3          1.68          5.94         6.78 o                         
   6  12   3          2.05         11.96         5.40 o                         
   7  12   3          0.55          0.75         6.73 o                         
   8  12   3          5.51          3.27         3.70 o                         
   9  12   3          3.62         -5.24         5.24 o                         
  10  12   3         10.60          9.58         5.14 o                         
  11  12   3         10.97         16.12         7.90 o                         
  12  12   3          1.51         -2.02         4.71 o                         
  13  12   3          6.15          3.98         6.71 o                         
   0  13   3         16.73         31.79        11.00 o                         
   1  13   3          6.69          6.22         5.61 o                         
   2  13   3         31.77         41.49         9.42 o                         
   3  13   3          4.27         -0.48        10.26 o                         
   4  13   3          5.11         -0.81         5.27 o                         
   5  13   3          5.48          6.51         4.73 o                         
   6  13   3          2.95          2.62         5.20 o                         
   7  13   3         14.26         14.93         6.19 o                         
   8  13   3          5.19          1.85         5.29 o                         
   9  13   3          0.52          7.01         8.33 o                         
  10  13   3          0.42         -5.61         5.61 o                         
  11  13   3          4.75          5.81         7.29 o                         
  12  13   3          6.54          3.90         5.36 o                         
  13  13   3          5.41         -7.34         7.34 o                         
   0  14   3          9.29        -10.07        10.07 o                         
   1  14   3         10.33         16.35         7.09 o                         
   2  14   3         19.51         24.50        19.74 o                         
   3  14   3         11.25         16.50         8.27 o                         
   4  14   3         15.99         12.59         6.54 o                         
   5  14   3          7.33          3.72         4.19 o                         
   6  14   3          4.65         -3.42         8.22 o                         
   7  14   3          3.01         12.31         6.10 o                         
   8  14   3          6.81          8.64         9.30 o                         
   9  14   3          5.24          3.09         5.64 o                         
  10  14   3          7.45         11.27         6.41 o                         
  11  14   3         14.64          2.26         8.39 o                         
  12  14   3          0.92         -5.29         6.55 o                         
   0  15   3         21.07          9.38         8.77 o                         
   1  15   3          4.76          0.25         5.42 o                         
   2  15   3         14.43          3.65         6.12 o                         
   3  15   3          0.63          7.38         5.54 o                         
   4  15   3          0.63          3.30         6.01 o                         
   5  15   3         16.03         19.80         7.62 o                         
   6  15   3          0.55          0.53        11.56 o                         
   7  15   3         13.56         18.36        13.74 o                         
   8  15   3          6.23         -0.33        11.32 o                         
   9  15   3          5.37          7.47         8.61 o                         
  10  15   3          2.83         -9.11         9.11 o                         
   0  16   3         17.66         17.59         9.45 o                         
   1  16   3          5.07          7.83         9.80 o                         
   2  16   3          8.80         10.97         7.56 o                         
   3  16   3          2.26         -6.22         6.22 o                         
   4  16   3         30.22         20.10        12.51 o                         
   5  16   3         27.60         60.96        10.59 o                         
   6  16   3          0.62         14.01         6.78 o                         
   7  16   3          0.34          5.66         4.99 o                         
   8  16   3         12.96         16.32         6.23 o                         
   9  16   3          7.38         14.20         8.39 o                         
   0  17   3         13.29         -0.87         8.86 o                         
   1  17   3          2.75          3.89        20.03 o                         
   2  17   3          2.86          5.33         5.67 o                         
   3  17   3          0.85          9.90         6.56 o                         
   4  17   3          6.59         11.97         8.33 o                         
   5  17   3          4.32          1.65        10.47 o                         
   6  17   3          1.35          2.09         6.53 o                         
   7  17   3          0.89         -6.40         7.80 o                         
   0   0   4        355.17        342.89        19.13 o                         
   2   0   4        324.10        339.22        13.52 o                         
   4   0   4         37.49         38.18         4.81 o                         
   6   0   4         55.55         49.49         7.03 o                         
   8   0   4        225.03        273.81        15.38 o                         
  10   0   4         16.26         -0.75         5.03 o                         
  12   0   4          9.27          5.59         7.05 o                         
  14   0   4         35.55         43.29        12.44 o                         
  16   0   4          4.80          4.19         6.40 o                         
   0   1   4         19.18         23.10         5.49 o                         
   1   1   4          5.32          4.36         1.75 o                         
   2   1   4         30.66         28.49         2.97 o                         
   3   1   4         20.56         17.55         2.68 o                         
   4   1   4         18.08         23.91         3.12 o                         
   5   1   4         25.39         20.64         3.85 o                         
   6   1   4         62.72         71.27         6.69 o                         
   7   1   4        135.61        150.47         9.39 o                         
   8   1   4          5.34          6.63         3.00 o                         
   9   1   4         24.67         21.29         4.24 o                         
  10   1   4         49.41         65.94         9.59 o                         
  11   1   4         33.93         27.85         6.38 o                         
  12   1   4         13.26         16.94         5.31 o                         
  13   1   4         15.05         15.72         6.17 o                         
  14   1   4          2.52         -1.71         4.79 o                         
  15   1   4          1.29          3.67         6.28 o                         
  16   1   4          2.91          9.34         5.59 o                         
   0   2   4        132.74        117.62         7.69 o                         
   1   2   4          4.78          4.70         1.87 o                         
   2   2   4          9.82          6.64         1.92 o                         
   3   2   4         21.35         21.63         2.96 o                         
   4   2   4         21.16         18.43         2.66 o                         
   5   2   4         14.64         12.39         2.98 o                         
   6   2   4         77.12         81.10         6.90 o                         
   7   2   4          4.09          5.57         7.72 o                         
   8   2   4         23.92         25.58         4.41 o                         
   9   2   4         19.86         24.83         4.38 o                         
  10   2   4          2.17         -0.85         5.86 o                         
  11   2   4         12.03         12.69         5.57 o                         
  12   2   4         28.13         31.09        10.55 o                         
  13   2   4          2.70          1.19         5.95 o                         
  14   2   4          5.20         18.14         6.87 o                         
  15   2   4          5.05         -1.83         4.47 o                         
  16   2   4          8.06          3.52         5.65 o                         
   0   3   4         77.68         81.35         7.48 o                         
   1   3   4         30.27         24.80         2.92 o                         
   2   3   4          1.61          1.06         1.58 o                         
   3   3   4          4.30          2.40         1.70 o                         
   4   3   4         29.17         26.92         3.15 o                         
   5   3   4          8.82          8.22         2.61 o                         
   6   3   4         28.30         26.09         3.97 o                         
   7   3   4         36.28         40.88         4.37 o                         
   8   3   4        102.96        105.09         6.66 o                         
   9   3   4         32.69         36.63         7.03 o                         
  10   3   4         11.10         14.96         5.21 o                         
  11   3   4          6.26         10.80         5.41 o                         
  12   3   4          4.96          1.92         4.52 o                         
  13   3   4          3.93          2.73         4.75 o                         
  14   3   4         21.30         29.30         7.40 o                         
  15   3   4         20.93          6.76         5.59 o                         
  16   3   4          2.63         -3.43         6.84 o                         
   0   4   4         13.59          8.51         3.23 o                         
   1   4   4          9.94          8.21         1.74 o                         
   2   4   4         52.83         45.63         3.31 o                         
   3   4   4         19.08         20.68         2.68 o                         
   4   4   4        118.40        120.78         5.77 o                         
   5   4   4         20.32         15.19         3.53 o                         
   6   4   4         83.82         89.33         5.33 o                         
   7   4   4        105.41        109.77         5.90 o                         
   8   4   4          7.08          5.25         5.42 o                         
   9   4   4         12.76         15.71         8.30 o                         
  10   4   4         47.49         50.26         8.06 o                         
  11   4   4          9.58         10.68         6.45 o                         
  12   4   4          5.16         15.29         6.17 o                         
  13   4   4          4.23         -2.67         4.02 o                         
  14   4   4         23.49         25.63         7.00 o                         
  15   4   4          6.45         29.85         9.96 o                         
   0   5   4        176.82        170.50         8.54 o                         
   1   5   4         40.55         34.29         3.18 o                         
   2   5   4         51.73         41.96         3.39 o                         
   3   5   4          3.07          2.53         1.93 o                         
   4   5   4         11.82         14.15         2.46 o                         
   5   5   4         93.86        102.18         5.37 o                         
   6   5   4         15.38         20.21         2.83 o                         
   7   5   4          9.13          8.94         2.69 o                         
   8   5   4         15.88         14.72         4.98 o                         
   9   5   4         46.40         44.58         7.35 o                         
  10   5   4         18.44         22.53         6.10 o                         
  11   5   4          1.99          0.82         4.66 o                         
  12   5   4          9.13          5.35         9.56 o                         
  13   5   4          6.32          1.18         4.69 o                         
  14   5   4          5.60         17.53         6.56 o                         
  15   5   4          8.63         12.57         7.66 o                         
   0   6   4        221.49        242.83         9.54 o                         
   1   6   4         11.65          8.18         1.81 o                         
   2   6   4         16.00         14.59         2.17 o                         
   3   6   4         16.29         13.65         1.68 o                         
   4   6   4        101.28         96.99         4.76 o                         
   5   6   4          5.03          6.02         2.08 o                         
   6   6   4         74.62         89.82         7.74 o                         
   7   6   4         11.13          8.30         6.72 o                         
   8   6   4         19.08         30.67         5.06 o                         
   9   6   4          7.52         -0.74         4.17 o                         
  10   6   4         48.32         65.16         9.08 o                         
  11   6   4         24.62         26.05         6.27 o                         
  12   6   4          2.72          9.37         4.80 o                         
  13   6   4          6.70          3.03         4.42 o                         
  14   6   4          1.12         -5.96         5.96 o                         
  15   6   4          1.20          1.86         6.40 o                         
   0   7   4          0.90          0.24         1.35 o                         
   1   7   4         64.22         60.21         3.31 o                         
   2   7   4         75.72         69.81         3.25 o                         
   3   7   4         17.92         14.67         1.61 o                         
   4   7   4         83.06         85.83         4.26 o                         
   5   7   4         47.76         44.72         5.37 o                         
   6   7   4         27.73         24.59         4.55 o                         
   7   7   4         50.35         46.06         5.69 o                         
   8   7   4         23.33         23.24         4.71 o                         
   9   7   4         13.21         14.28         4.34 o                         
  10   7   4          2.57          8.06         4.85 o                         
  11   7   4          4.80          8.87         5.05 o                         
  12   7   4          2.12          4.79         4.14 o                         
  13   7   4          4.69          5.42         4.95 o                         
  14   7   4          2.99         15.33         9.06 o                         
   0   8   4          5.30          2.15         7.18 o                         
   1   8   4         15.93         13.07         1.63 o                         
   2   8   4         66.04         57.56         4.25 o                         
   3   8   4         24.51         19.42         3.05 o                         
   4   8   4         61.60         61.08         5.51 o                         
   5   8   4         19.20         25.49         4.84 o                         
   6   8   4         34.04         30.00         6.38 o                         
   7   8   4          7.82          5.14         3.98 o                         
   8   8   4          9.99          6.82         4.50 o                         
   9   8   4          3.66          7.29         3.88 o                         
  10   8   4         41.08         46.93         6.70 o                         
  11   8   4          2.60         17.12         5.25 o                         
  12   8   4          0.61         -3.88         4.24 o                         
  13   8   4          5.36          3.56         4.17 o                         
  14   8   4         12.86         29.50        10.16 o                         
   0   9   4         60.29         60.49        13.81 o                         
   1   9   4          5.09          4.36         9.16 o                         
   2   9   4         55.59         41.29         7.43 o                         
   3   9   4         12.80         22.48         9.37 o                         
   4   9   4          8.19          2.44         4.82 o                         
   5   9   4         33.02         32.55         7.55 o                         
   6   9   4          4.19          7.70         7.12 o                         
   7   9   4         10.35          5.93         5.22 o                         
   8   9   4         11.70          9.89         5.69 o                         
   9   9   4          4.78          5.02         7.66 o                         
  10   9   4          1.10          0.84         4.93 o                         
  11   9   4         17.35         37.72         8.60 o                         
  12   9   4          7.14         10.76         9.57 o                         
   0  10   4          7.33          6.84         7.34 o                         
   1  10   4         31.17         36.58         8.47 o                         
   2  10   4         40.44         34.76         7.48 o                         
   3  10   4          8.55         16.84         6.13 o                         
   4  10   4         38.27         26.56         6.96 o                         
   5  10   4          0.74         -1.85         4.71 o                         
   6  10   4         19.26         10.81         6.31 o                         
   7  10   4         30.81         24.89         7.61 o                         
   8  10   4         20.16         29.23         7.79 o                         
   9  10   4          4.40         -3.08         6.07 o                         
  10  10   4         18.26         18.64         8.79 o                         
  11  10   4          3.08          9.51        10.89 o                         
  12  10   4          5.54         25.23        11.43 o                         
   0  11   4          6.65          0.55         6.24 o                         
   1  11   4         18.73         14.94         6.72 o                         
   2  11   4         31.02         33.01         8.10 o                         
   3  11   4          7.87          1.08        14.23 o                         
   4  11   4         18.85         14.55         6.34 o                         
   5  11   4         12.13         18.25         6.84 o                         
   6  11   4         32.42         32.95         8.01 o                         
   7  11   4          2.36          0.39         5.37 o                         
   8  11   4          6.53          2.21         5.42 o                         
   9  11   4          8.32          7.42         4.87 o                         
  10  11   4          4.33         -9.06         9.12 o                         
  11  11   4          5.40         11.76         5.96 o                         
   0  12   4          3.01          2.86         7.02 o                         
   1  12   4          4.76          0.86         5.23 o                         
   2  12   4         11.47         16.34         7.14 o                         
   3  12   4          5.35         13.61         6.69 o                         
   4  12   4         13.49         20.98         6.68 o                         
   5  12   4          4.61          3.13         4.98 o                         
   6  12   4         14.90         24.34         7.83 o                         
   7  12   4         28.23         55.92        10.49 o                         
   8  12   4          1.41         -5.03        12.43 o                         
   9  12   4          3.02          8.98         5.50 o                         
  10  12   4          1.62          9.17         9.70 o                         
   0  13   4         18.98         23.22        10.82 o                         
   1  13   4         11.96         14.68         6.70 o                         
   2  13   4         10.01          5.15         5.24 o                         
   3  13   4          4.98          0.74         5.15 o                         
   4  13   4         38.69         50.24         9.81 o                         
   5  13   4          6.13         21.33        10.71 o                         
   6  13   4         16.82         12.10         7.61 o                         
   7  13   4         19.49         25.10         7.90 o                         
   8  13   4          2.60         16.12         6.37 o                         
   0  14   4          0.12         -6.99         7.96 o                         
   1  14   4          2.70         -0.64         4.53 o                         
   2  14   4          1.14          4.28         6.01 o                         
   3  14   4          3.52          7.40        15.72 o                         
   4  14   4         15.04         15.32         6.01 o                         
   5  14   4         41.48         48.42         9.82 o                         
   6  14   4          2.93         -5.40         5.70 o                         
   0  15   4          3.62         12.61         9.94 o                         
   1  15   4          0.90         -7.17         7.17 o                         
   2  15   4          3.11          5.93        19.14 o                         
   3  15   4          4.68         -4.11         5.72 o                         
   4  15   4          7.53          8.10         9.54 o                         
   1   0   5         18.97         19.26         5.90 o                         
   3   0   5         18.49         22.68         5.01 o                         
   5   0   5         36.56         44.09         7.01 o                         
   7   0   5         22.08         27.82         6.00 o                         
   9   0   5         33.91         35.03        11.03 o                         
  11   0   5         26.30         40.35        11.63 o                         
   0   1   5         71.99         70.67         7.03 o                         
   1   1   5         11.71         12.75         2.71 o                         
   2   1   5          3.81          8.66         2.64 o                         
   3   1   5          2.56          3.84         2.48 o                         
   4   1   5         27.90         23.18         3.64 o                         
   5   1   5          7.03          5.85         2.88 o                         
   6   1   5          5.42         11.06         3.22 o                         
   7   1   5         46.87         48.78         5.20 o                         
   8   1   5          8.83         12.40         4.43 o                         
   9   1   5          0.52         -1.38         3.93 o                         
  10   1   5          9.81          8.26         5.02 o                         
  11   1   5          5.37         -2.80         4.49 o                         
  12   1   5          1.54         -4.69         4.69 o                         
   0   2   5          4.09          2.37         3.23 o                         
   1   2   5         22.10         25.33         3.23 o                         
   2   2   5          3.91         -1.46         2.97 o                         
   3   2   5          9.94         12.57         2.80 o                         
   4   2   5          5.19          1.50         2.40 o                         
   5   2   5          2.03          6.49         3.02 o                         
   6   2   5         26.31         28.65         4.20 o                         
   7   2   5          4.17          2.29         3.29 o                         
   8   2   5         31.18         35.74        10.38 o                         
   9   2   5          2.62          3.73         3.73 o                         
  10   2   5          0.76         -0.50         7.05 o                         
  11   2   5          1.10         -2.80         4.92 o                         
  12   2   5          3.63         -4.89         4.89 o                         
   0   3   5         35.75         27.05         5.34 o                         
   1   3   5         43.69         47.56         5.68 o                         
   2   3   5         19.25         17.26         4.03 o                         
   3   3   5         18.20         20.95         4.24 o                         
   4   3   5         38.84         41.37         5.60 o                         
   5   3   5          4.34          8.69         4.94 o                         
   6   3   5          0.45         -5.03         6.20 o                         
   7   3   5         42.59         44.41         5.28 o                         
   8   3   5         25.90         25.00         4.78 o                         
   9   3   5          4.15          5.71         3.46 o                         
  10   3   5          0.17         -2.28         5.67 o                         
  11   3   5          1.01          6.33         4.86 o                         
  12   3   5          3.23          3.36         5.40 o                         
   0   4   5        102.34        103.16         9.55 o                         
   1   4   5         38.10         33.01         4.02 o                         
   2   4   5          1.65         -0.26         2.81 o                         
   3   4   5          2.40          1.75         2.73 o                         
   4   4   5          2.42          5.39         3.82 o                         
   5   4   5         30.36         43.18         9.24 o                         
   6   4   5         22.38         24.41         5.08 o                         
   7   4   5         16.18         13.97         4.25 o                         
   8   4   5          4.47          9.87         3.85 o                         
   9   4   5          2.31          3.08         6.26 o                         
  10   4   5          8.72          5.03         3.91 o                         
  11   4   5         19.41         18.32         5.24 o                         
   0   5   5         55.50         54.89         6.95 o                         
   1   5   5         11.77         11.64         2.66 o                         
   2   5   5          8.10          9.19         3.16 o                         
   3   5   5         27.53         32.83         4.81 o                         
   4   5   5          9.36          2.44         2.82 o                         
   5   5   5          6.60          9.98         3.42 o                         
   6   5   5          7.50          9.23         5.06 o                         
   7   5   5          4.89         12.59         3.59 o                         
   8   5   5         20.93         22.37         8.34 o                         
   9   5   5          3.12         10.14         4.98 o                         
  10   5   5         16.21         19.94         5.05 o                         
  11   5   5          1.19         12.16         5.89 o                         
   0   6   5         18.21         14.60         7.71 o                         
   1   6   5          3.43         -0.41         4.26 o                         
   2   6   5         21.19         13.32         8.66 o                         
   3   6   5         16.03          7.95        11.60 o                         
   4   6   5         15.46          6.90         4.91 o                         
   5   6   5         13.88          0.50        14.79 o                         
   6   6   5          2.14          8.68         4.91 o                         
   7   6   5         17.88         21.30         6.51 o                         
   8   6   5          3.14          5.47         4.55 o                         
   9   6   5          5.90         10.67         5.51 o                         
  10   6   5          0.88         -4.10         4.95 o                         
   0   7   5          4.68         15.10         8.43 o                         
   1   7   5          8.58          2.36         4.55 o                         
   2   7   5          4.93         15.20         6.22 o                         
   3   7   5          0.21         -1.57         4.50 o                         
   4   7   5          0.84         -0.33         6.68 o                         
   5   7   5          1.87         -5.89         5.89 o                         
   6   7   5         12.70         18.08         6.89 o                         
   7   7   5          2.86         -3.94        12.17 o                         
   8   7   5          7.56         13.34         6.45 o                         
   9   7   5          0.47          4.62         8.93 o                         
  10   7   5          8.00          7.39         5.56 o                         
   0   8   5         14.65         16.09         8.77 o                         
   1   8   5          4.50          3.53         8.72 o                         
   2   8   5          1.03          5.84         5.07 o                         
   3   8   5          1.30         -4.95         4.95 o                         
   4   8   5          0.38         -3.57         5.21 o                         
   5   8   5          2.68          4.23         9.42 o                         
   6   8   5          0.06         -5.76         5.76 o                         
   7   8   5          0.18         -0.54         7.90 o                         
   8   8   5          1.36          9.81         6.87 o                         
   9   8   5         11.09         -6.40         6.93 o                         
   0   9   5          0.39          9.30         7.96 o                         
   1   9   5          6.83          2.58         6.35 o                         
   2   9   5          3.84          1.53         5.04 o                         
   3   9   5          0.59         -1.90         6.09 o                         
   4   9   5          1.92          5.37         4.78 o                         
   5   9   5          2.63         -5.44         5.89 o                         
   6   9   5          4.00         -1.64        14.20 o                         
   7   9   5          1.92         -2.20         7.57 o                         
   8   9   5          6.18          9.70         8.42 o                         
   0  10   5         10.21         26.57        12.08 o                         
   1  10   5          5.18         -4.78         5.13 o                         
   2  10   5          1.31          3.89         6.75 o                         
   3  10   5          2.03          1.07         7.28 o                         
   4  10   5          4.74          3.28         5.22 o                         
   5  10   5          2.14         -4.89        12.50 o                         
   6  10   5          9.26         27.84         7.97 o                         
   7  10   5          3.83         -5.06         6.26 o                         
   0  11   5          0.60         -0.68         7.71 o                         
   1  11   5          1.96          3.40         5.15 o                         
   2  11   5         12.36         20.16         7.59 o                         
   3  11   5         13.63         31.39         8.02 o                         
   4  11   5          0.19          3.51         6.34 o                         
   5  11   5          4.12         -6.55         7.80 o                         
   0  12   5          2.73         16.79        10.01 o                         
   1  12   5          1.10         -0.72        13.67 o                         
   2  12   5          0.12          6.54        15.03 o                         
   0   0   6         92.46        117.41        17.04 o                         
   2   0   6          7.84         -0.37         5.03 o                         
   4   0   6          3.94         -2.70         6.08 o                         
   0   1   6          9.88          3.34         3.87 o                         
   1   1   6          8.39          4.06         5.11 o                         
   2   1   6          3.39         -1.61         3.67 o                         
   3   1   6         17.18         21.93         7.15 o                         
   4   1   6          0.64          3.00         3.95 o                         
   1   2   6         17.32         20.44         9.38 o                         
   2   2   6          2.31         13.68         6.84 o                         
   3   2   6          1.52          5.40         6.71 o                         
   4   2   6          0.75          5.53         6.37 o                         
   1   3   6          9.03         -0.06         5.69 o                         
   2   3   6          1.97          2.62         6.97 o                         
   3   3   6          3.66         13.43         8.96 o                         
   2   4   6         17.81          6.71         7.62 o                         
                                                                                
